# Supplementary material for: Elucidating protonation pathways in CO2 photoreduction using the kinetic isotope effect
Source: Nat Commun. 2024 Jan 10;15:437. doi: 10.1038/s41467-024-44753-x (PMC10781958; doi:10.1038/s41467-024-44753-x)
Supplement: Supplementary file 3 — Source Data [file 41467_2024_44753_MOESM3_ESM.xlsx]

## Sheet: Figure 3a
TiO2	Temperature (oC)	H2/D2 error1	H2/D2 error2	H2/D2 error3
	3	5.85	5.52	5.88
	6	4.95	5.34	5.08
	9	4.56	4.21	4.72
	12	3.74	4.03	3.05
	15	2.94	3.15	2.44

## Sheet: Figure 3b
TiO2	Temperature (oC)	CO error1 (H2O/D2O)	CO error2 (H2O/D2O)	CO error3 (H2O/D2O)
	3	0.2	0.24	0.21
	6	0.43	0.38	0.41
	9	0.56	0.49	0.53
	12	0.72	0.68	0.65
	15	0.95	0.98	0.96

## Sheet: Figure 3c
TiO2	Temperature (oC)	CO error1 (H2O/D2O)	CO error2 (H2O/D2O)	CO error3 (H2O/D2O)
	3	0.21	0.45	0.38
	6	0.62	0.59	0.55
	9	0.79	0.76	0.71
	12	0.82	0.88	0.84
	15	0.94	0.91	0.96

## Sheet: Figure 4a
649.893	0	649.893	-1.24626e-05	649.893	-5.75399e-05	649.893	-0.000197408	649.893	-0.00109	649.893	-0.000717611	649.893	-0.00241	649.893	-0.00557	649.893	-0.00331	649.893	-0.00561	649.893	-0.00512
650.857	0	650.857	-1.90587e-05	650.857	-8.7994e-05	650.857	-0.00030189	650.857	-0.00102	650.857	-0.000952767	650.857	-0.00247	650.857	-0.0054	650.857	-0.00348	650.857	-0.00535	650.857	-0.00547
651.822	0	651.822	-2.47606e-05	651.822	-0.00011432	651.822	-0.000392209	651.822	-0.000950636	651.822	-0.00116	651.822	-0.00251	651.822	-0.00523	651.822	-0.00363	651.822	-0.0051	651.822	-0.00576
652.786	0	652.786	-2.95684e-05	652.786	-0.000136517	652.786	-0.000468364	652.786	-0.000876481	652.786	-0.00133	652.786	-0.00254	652.786	-0.00505	652.786	-0.00374	652.786	-0.00486	652.786	-0.006
653.75	0	653.75	-3.34821e-05	653.75	-0.000154587	653.75	-0.000530356	653.75	-0.00079891	653.75	-0.00147	653.75	-0.00255	653.75	-0.00486	653.75	-0.00382	653.75	-0.00464	653.75	-0.00618
654.715	0	654.715	-3.65016e-05	654.715	-0.000168528	654.715	-0.000578185	654.715	-0.000717923	654.715	-0.00158	654.715	-0.00255	654.715	-0.00466	654.715	-0.00387	654.715	-0.00442	654.715	-0.00631
655.679	0	655.679	-3.86269e-05	655.679	-0.000178341	655.679	-0.000611851	655.679	-0.00063352	655.679	-0.00166	655.679	-0.00253	655.679	-0.00446	655.679	-0.0039	655.679	-0.00421	655.679	-0.00638
656.643	0	656.643	-3.98582e-05	656.643	-0.000184025	656.643	-0.000631353	656.643	-0.0005457	656.643	-0.00171	656.643	-0.0025	656.643	-0.00426	656.643	-0.00389	656.643	-0.00402	656.643	-0.0064
657.607	0	657.607	-4.01952e-05	657.607	-0.000185581	657.607	-0.000636692	657.607	-0.000454464	657.607	-0.00172	657.607	-0.00245	657.607	-0.00405	657.607	-0.00385	657.607	-0.00383	657.607	-0.00637
658.571	0	658.571	-3.96381e-05	658.571	-0.000183009	658.571	-0.000627868	658.571	-0.000359812	658.571	-0.00171	658.571	-0.00238	658.571	-0.00383	658.571	-0.00378	658.571	-0.00366	658.571	-0.00628
659.536	0	659.536	-3.81869e-05	659.536	-0.000176309	659.536	-0.00060488	659.536	-0.000261744	659.536	-0.00166	659.536	-0.0023	659.536	-0.00361	659.536	-0.00368	659.536	-0.0035	659.536	-0.00614
660.5	0	660.5	-3.12527e-05	660.5	-0.000144294	660.5	-0.000495043	660.5	4.21659e-05	660.5	-0.00132	660.5	-0.00193	660.5	-0.003	660.5	-0.00318	660.5	-0.003	660.5	-0.00534
661.464	0	661.464	-2.47194e-05	661.464	-0.000114129	661.464	-0.000391555	661.464	0.000311146	661.464	-0.001	661.464	-0.00159	661.464	-0.0025	661.464	-0.00269	661.464	-0.00263	661.464	-0.00455
662.428	0	662.428	-2.03562e-05	662.428	-9.39847e-05	662.428	-0.000322443	662.428	0.00045427	662.428	-0.000822551	662.428	-0.00143	662.428	-0.00227	662.428	-0.00241	662.428	-0.00254	662.428	-0.00397
663.393	0	663.393	-1.69602e-05	663.393	-7.83053e-05	663.393	-0.00026865	663.393	0.000491868	663.393	-0.000744327	663.393	-0.0014	663.393	-0.00219	663.393	-0.00231	663.393	-0.00263	663.393	-0.00371
664.357	0	664.357	-1.26238e-05	664.357	-5.82843e-05	664.357	-0.000199962	664.357	0.000522056	664.357	-0.000639801	664.357	-0.00136	664.357	-0.00209	664.357	-0.00222	664.357	-0.00269	664.357	-0.00357
665.321	0	665.321	-6.92625e-06	665.321	-3.19785e-05	665.321	-0.000109712	665.321	0.000557857	665.321	-0.000489949	665.321	-0.00129	665.321	-0.00195	665.321	-0.0021	665.321	-0.0027	665.321	-0.00348
666.285	0	666.285	-4.31675e-07	666.285	-1.99305e-06	666.285	-6.83774e-06	666.285	0.000593424	666.285	-0.000315206	666.285	-0.00119	666.285	-0.0018	666.285	-0.00195	666.285	-0.00265	666.285	-0.0034
667.25	0	667.25	6.28384e-06	667.25	2.90125e-05	667.25	9.9536e-05	667.25	0.000618193	667.25	-0.000156051	667.25	-0.00109	667.25	-0.00165	667.25	-0.00181	667.25	-0.00255	667.25	-0.00333
668.214	0	668.214	1.25449e-05	668.214	5.79197e-05	668.214	0.000198711	668.214	0.000627075	668.214	-2.5455e-05	668.214	-0.00101	668.214	-0.00153	668.214	-0.00171	668.214	-0.00244	668.214	-0.00327
669.178	0	669.178	1.78586e-05	669.178	8.24532e-05	669.178	0.00028288	669.178	0.000617642	669.178	7.47182e-05	669.178	-0.000957277	669.178	-0.00145	669.178	-0.00165	669.178	-0.00233	669.178	-0.00326
670.142	0	670.142	2.22658e-05	670.142	0.000102801	670.142	0.00035269	670.142	0.000600979	670.142	0.000157452	670.142	-0.000912176	670.142	-0.00141	670.142	-0.00161	670.142	-0.00222	670.142	-0.0033
671.106	0	671.106	2.51739e-05	671.106	0.000116228	671.106	0.000398755	671.106	0.000571207	671.106	0.000214953	671.106	-0.000886305	671.106	-0.00139	671.106	-0.00161	671.106	-0.00212	671.106	-0.00339
672.071	0	672.071	2.67572e-05	672.071	0.000123538	672.071	0.000423834	672.071	0.000539372	672.071	0.000259197	672.071	-0.000864541	672.071	-0.00138	672.071	-0.00162	672.071	-0.002	672.071	-0.0035
673.035	0	673.035	2.70959e-05	673.035	0.000125102	673.035	0.000429199	673.035	0.000515439	673.035	0.000296789	673.035	-0.000836332	673.035	-0.00136	673.035	-0.00164	673.035	-0.00187	673.035	-0.0036
673.999	0	673.999	2.63546e-05	673.999	0.000121679	673.999	0.000417457	673.999	0.000498806	673.999	0.000323984	673.999	-0.00080619	673.999	-0.00134	673.999	-0.00166	673.999	-0.00173	673.999	-0.00366
674.963	0	674.963	2.47998e-05	674.963	0.000114501	674.963	0.000392829	674.963	0.000478155	674.963	0.000326801	674.963	-0.000790705	674.963	-0.00133	674.963	-0.00171	674.963	-0.00162	674.963	-0.00371
675.928	0	675.928	2.29324e-05	675.928	0.000105879	675.928	0.000363249	675.928	0.000449569	675.928	0.000302974	675.928	-0.000795663	675.928	-0.00135	675.928	-0.0018	675.928	-0.00155	675.928	-0.00375
676.892	0	676.892	2.11346e-05	676.892	9.75786e-05	676.892	0.000334773	676.892	0.000413754	676.892	0.000258834	676.892	-0.000817641	676.892	-0.00139	676.892	-0.00194	676.892	-0.00152	676.892	-0.00377
677.856	0	677.856	1.95486e-05	677.856	9.0256e-05	677.856	0.00030965	677.856	0.000370618	677.856	0.000199677	677.856	-0.000854936	677.856	-0.00144	677.856	-0.00209	677.856	-0.00152	677.856	-0.00379
678.82	0	678.82	1.8289e-05	678.82	8.44404e-05	678.82	0.000289698	678.82	0.000322081	678.82	0.000132966	678.82	-0.000903847	678.82	-0.00149	678.82	-0.00227	678.82	-0.00155	678.82	-0.0038
679.784	0	679.784	1.75606e-05	679.784	8.10775e-05	679.784	0.000278161	679.784	0.000272796	679.784	7.0412e-05	679.784	-0.000955961	679.784	-0.00153	679.784	-0.00243	679.784	-0.00159	679.784	-0.00381
680.749	0	680.749	1.76579e-05	680.749	8.15264e-05	680.749	0.000279701	680.749	0.000233704	680.749	2.58671e-05	680.749	-0.000996983	680.749	-0.00157	680.749	-0.00255	680.749	-0.0016	680.749	-0.00378
681.713	0	681.713	1.88749e-05	681.713	8.71454e-05	681.713	0.000298978	681.713	0.000218669	681.713	1.32291e-05	681.713	-0.00101	681.713	-0.00157	681.713	-0.00259	681.713	-0.00157	681.713	-0.00371
682.677	0	682.677	2.14193e-05	682.677	9.8893e-05	682.677	0.000339282	682.677	0.000237783	682.677	3.9867e-05	682.677	-0.000972514	682.677	-0.00153	682.677	-0.00254	682.677	-0.00148	682.677	-0.00357
683.641	0	683.641	2.5329e-05	683.641	0.000116944	683.641	0.000401211	683.641	0.000291645	683.641	0.000105382	683.641	-0.000889353	683.641	-0.00146	683.641	-0.00239	683.641	-0.00133	683.641	-0.00335
684.606	0	684.606	3.03189e-05	684.606	0.000139983	684.606	0.000480252	684.606	0.000370453	684.606	0.00020041	684.606	-0.000770396	684.606	-0.00137	684.606	-0.00218	684.606	-0.00116	684.606	-0.00306
685.57	0	685.57	3.58127e-05	685.57	0.000165347	685.57	0.000567273	685.57	0.000461917	685.57	0.000311065	685.57	-0.000634813	685.57	-0.00128	685.57	-0.00194	685.57	-0.001	685.57	-0.00274
686.534	0	686.534	4.10904e-05	686.534	0.000189714	686.534	0.000650872	686.534	0.000553665	686.534	0.000422411	686.534	-0.000501756	686.534	-0.0012	686.534	-0.0017	686.534	-0.000872494	686.534	-0.00244
687.498	0	687.498	4.54788e-05	687.498	0.000209976	687.498	0.000720384	687.498	0.000635969	687.498	0.000523213	687.498	-0.000385916	687.498	-0.00117	687.498	-0.00147	687.498	-0.000793988	687.498	-0.00219
688.463	0	688.463	4.84508e-05	688.463	0.000223697	688.463	0.00076746	688.463	0.000701926	688.463	0.000606435	688.463	-0.000295845	688.463	-0.00118	688.463	-0.00128	688.463	-0.000774849	688.463	-0.00201
689.427	0	689.427	4.97125e-05	689.427	0.000229523	689.427	0.000787446	689.427	0.000746855	689.427	0.00066669	689.427	-0.000235789	689.427	-0.00123	689.427	-0.00112	689.427	-0.000821356	689.427	-0.00188
690.391	0	690.391	4.90575e-05	690.391	0.000226498	690.391	0.000777071	690.391	0.00076505	690.391	0.000696928	690.391	-0.00021155	690.391	-0.00131	690.391	-0.00102	690.391	-0.000940352	690.391	-0.00184
691.355	0	691.355	4.63567e-05	691.355	0.000214029	691.355	0.000734291	691.355	0.000753161	691.355	0.000690786	691.355	-0.000226764	691.355	-0.00142	691.355	-0.000967248	691.355	-0.00114	691.355	-0.00187
692.32	0	692.32	4.17076e-05	692.32	0.000192564	692.32	0.000660648	692.32	0.000713877	692.32	0.000647845	692.32	-0.000280145	692.32	-0.00156	692.32	-0.000983554	692.32	-0.0014	692.32	-0.00196
693.284	0	693.284	3.55651e-05	693.284	0.000164204	693.284	0.000563352	693.284	0.000651839	693.284	0.000572833	693.284	-0.000366609	693.284	-0.00171	693.284	-0.00107	693.284	-0.00173	693.284	-0.0021
694.248	0	694.248	2.8519e-05	694.248	0.000131672	694.248	0.000451741	694.248	0.000572905	694.248	0.000471232	694.248	-0.000480537	694.248	-0.00186	694.248	-0.00122	694.248	-0.0021	694.248	-0.00226
695.212	0	695.212	2.10432e-05	695.212	9.71564e-05	695.212	0.000333324	695.212	0.000482247	695.212	0.000348079	695.212	-0.000616873	695.212	-0.00201	695.212	-0.00142	695.212	-0.0025	695.212	-0.00242
696.177	0	696.177	1.35503e-05	696.177	6.25615e-05	696.177	0.000214636	696.177	0.000385763	696.177	0.000210806	696.177	-0.000768853	696.177	-0.00214	696.177	-0.00167	696.177	-0.00289	696.177	-0.00256
697.141	0	697.141	6.38715e-06	697.141	2.94895e-05	697.141	0.000101172	697.141	0.000292023	697.141	6.9161e-05	697.141	-0.000928706	697.141	-0.00223	697.141	-0.00193	697.141	-0.00325	697.141	-0.00267
698.105	0	698.105	-1.40278e-07	698.105	-6.47661e-07	698.105	-2.222e-06	698.105	0.000212158	698.105	-6.27769e-05	698.105	-0.00108	698.105	-0.00227	698.105	-0.00216	698.105	-0.00352	698.105	-0.00275
699.069	0	699.069	-5.67083e-06	699.069	-2.61822e-05	699.069	-8.9826e-05	699.069	0.000159521	699.069	-0.000167883	699.069	-0.0012	699.069	-0.00225	699.069	-0.00234	699.069	-0.00368	699.069	-0.00278
700.033	0	700.033	-9.8896e-06	700.033	-4.56603e-05	700.033	-0.000156651	700.033	0.000141464	700.033	-0.000235834	700.033	-0.00128	700.033	-0.00217	700.033	-0.00245	700.033	-0.00372	700.033	-0.00274
700.998	0	700.998	-1.26569e-05	700.998	-5.84369e-05	700.998	-0.000200485	700.998	0.000157254	700.998	-0.000265722	700.998	-0.00132	700.998	-0.00204	700.998	-0.00248	700.998	-0.00362	700.998	-0.00266
701.962	0	701.962	-1.40079e-05	701.962	-6.46743e-05	701.962	-0.000221884	701.962	0.000204299	701.962	-0.000260326	701.962	-0.00132	701.962	-0.00189	701.962	-0.00245	701.962	-0.00343	701.962	-0.00253
702.926	0	702.926	-1.41183e-05	702.926	-6.51841e-05	702.926	-0.000223633	702.926	0.000276502	702.926	-0.000223426	702.926	-0.00127	702.926	-0.00171	702.926	-0.00237	702.926	-0.00317	702.926	-0.00236
703.89	0	703.89	-1.32836e-05	703.89	-6.13302e-05	703.89	-0.000210412	703.89	0.000363409	703.89	-0.000162196	703.89	-0.0012	703.89	-0.00154	703.89	-0.00226	703.89	-0.00287	703.89	-0.00218
704.855	0	704.855	-1.18489e-05	704.855	-5.47062e-05	704.855	-0.000187686	704.855	0.000455321	704.855	-8.53038e-05	704.855	-0.00111	704.855	-0.00138	704.855	-0.00214	704.855	-0.00257	704.855	-0.00201
705.819	0	705.819	-1.01984e-05	705.819	-4.70859e-05	705.819	-0.000161542	705.819	0.000543871	705.819	-9.17534e-07	705.819	-0.001	705.819	-0.00124	705.819	-0.00204	705.819	-0.00227	705.819	-0.00187
706.783	0	706.783	-8.58892e-06	706.783	-3.9655e-05	706.783	-0.000136048	706.783	0.000625539	706.783	8.90119e-05	706.783	-0.000890499	706.783	-0.00114	706.783	-0.00196	706.783	-0.002	706.783	-0.00177
707.747	0	707.747	-7.10327e-06	707.747	-3.27958e-05	707.747	-0.000112516	707.747	0.000700434	707.747	0.00018652	707.747	-0.000764695	707.747	-0.00106	707.747	-0.0019	707.747	-0.00175	707.747	-0.0017
708.712	0	708.712	-5.61396e-06	708.712	-2.59197e-05	708.712	-8.89252e-05	708.712	0.000771572	708.712	0.0002958	708.712	-0.000620495	708.712	-0.000983721	708.712	-0.00184	708.712	-0.00153	708.712	-0.00165
709.676	0	709.676	-3.93021e-06	709.676	-1.81458e-05	709.676	-6.22546e-05	709.676	0.00084231	709.676	0.000420132	709.676	-0.000452167	709.676	-0.000899771	709.676	-0.00177	709.676	-0.00133	709.676	-0.00161
710.64	0	710.64	-1.94539e-06	710.64	-8.98185e-06	710.64	-3.08149e-05	710.64	0.00091729	710.64	0.000562428	710.64	-0.000255218	710.64	-0.000795421	710.64	-0.0017	710.64	-0.00114	710.64	-0.00157
711.604	0	711.604	3.28872e-07	711.604	1.5184e-06	711.604	5.20933e-06	711.604	0.001	711.604	0.000724258	711.604	-2.94707e-05	711.604	-0.000663771	711.604	-0.00163	711.604	-0.00095189	711.604	-0.00149
712.568	0	712.568	2.87128e-06	712.568	1.32567e-05	712.568	4.54811e-05	712.568	0.0011	712.568	0.000904953	712.568	0.000221517	712.568	-0.000502726	712.568	-0.00154	712.568	-0.000762644	712.568	-0.00138
713.533	0	713.533	5.75803e-06	713.533	2.65848e-05	713.533	9.12072e-05	713.533	0.00121	713.533	0.0011	713.533	0.000492403	713.533	-0.000310094	713.533	-0.00144	713.533	-0.00056552	713.533	-0.00121
714.497	0	714.497	9.17926e-06	714.497	4.23807e-05	714.497	0.0001454	714.497	0.00134	714.497	0.00132	714.497	0.000780109	714.497	-8.1966e-05	714.497	-0.00131	714.497	-0.000347528	714.497	-0.000970031
715.461	0	715.461	1.32901e-05	715.461	6.13604e-05	715.461	0.000210515	715.461	0.00149	715.461	0.00156	715.461	0.00108	715.461	0.000184822	715.461	-0.00112	715.461	-9.15474e-05	715.461	-0.000646951
716.425	0	716.425	1.79839e-05	716.425	8.30315e-05	716.425	0.000284865	716.425	0.00167	716.425	0.00182	716.425	0.00139	716.425	0.000486547	716.425	-0.000866885	716.425	0.000212073	716.425	-0.000256069
717.39	0	717.39	2.29603e-05	717.39	0.000106008	717.39	0.000363691	717.39	0.00187	717.39	0.00208	717.39	0.00171	717.39	0.000812034	717.39	-0.000548916	717.39	0.000562221	717.39	0.000174921
718.354	0	718.354	2.78388e-05	718.354	0.000128532	718.354	0.000440967	718.354	0.00208	718.354	0.00235	718.354	0.002	718.354	0.00113	718.354	-0.000187766	718.354	0.000938366	718.354	0.000607034
719.318	0	719.318	3.22083e-05	719.318	0.000148706	719.318	0.000510179	719.318	0.00227	719.318	0.00259	719.318	0.00224	719.318	0.00141	719.318	0.000176733	719.318	0.0013	719.318	0.000995572
720.282	0	720.282	3.5601e-05	720.282	0.00016437	720.282	0.000563919	720.282	0.00242	720.282	0.00277	720.282	0.00241	720.282	0.00161	720.282	0.000504966	720.282	0.0016	720.282	0.0013
721.247	0	721.247	3.76605e-05	721.247	0.000173879	721.247	0.000596543	721.247	0.00253	721.247	0.00288	721.247	0.00248	721.247	0.0017	721.247	0.000766132	721.247	0.00181	721.247	0.00151
722.211	0	722.211	3.82715e-05	722.211	0.0001767	722.211	0.000606221	722.211	0.00257	722.211	0.00291	722.211	0.00245	722.211	0.00168	722.211	0.000942238	722.211	0.00191	722.211	0.00159
723.175	0	723.175	3.7502e-05	723.175	0.000173147	723.175	0.000594032	723.175	0.00256	723.175	0.00286	723.175	0.00232	723.175	0.00155	723.175	0.00102	723.175	0.0019	723.175	0.00155
724.139	0	724.139	3.54635e-05	724.139	0.000163735	724.139	0.000561742	724.139	0.00249	724.139	0.00273	724.139	0.0021	724.139	0.00133	724.139	0.00101	724.139	0.00179	724.139	0.0014
725.104	0	725.104	3.22898e-05	725.104	0.000149082	725.104	0.000511471	725.104	0.00237	725.104	0.00254	725.104	0.0018	725.104	0.00102	725.104	0.000910456	725.104	0.00159	725.104	0.00112
726.068	0	726.068	2.82054e-05	726.068	0.000130224	726.068	0.000446773	726.068	0.00221	726.068	0.0023	726.068	0.00146	726.068	0.000665582	726.068	0.000740768	726.068	0.00131	726.068	0.000749531
727.032	0	727.032	2.34938e-05	727.032	0.000108471	727.032	0.000372141	727.032	0.00202	727.032	0.00201	727.032	0.00109	727.032	0.000281923	727.032	0.000518072	727.032	0.000965218	727.032	0.000303956
727.996	0	727.996	1.85136e-05	727.996	8.54772e-05	727.996	0.000293255	727.996	0.00182	727.996	0.00171	727.996	0.000712875	727.996	-9.59034e-05	727.996	0.000265734	727.996	0.000584661	727.996	-0.000182008
728.96	0	728.96	1.35976e-05	728.96	6.27801e-05	728.96	0.000215386	728.96	0.00162	728.96	0.00142	728.96	0.000365323	728.96	-0.000436596	728.96	8.03024e-06	728.96	0.000199066	728.96	-0.00067176
729.925	0	729.925	8.97848e-06	729.925	4.14536e-05	729.925	0.000142219	729.925	0.00143	729.925	0.00114	729.925	6.29494e-05	729.925	-0.000719087	729.925	-0.000239948	729.925	-0.000166176	729.925	-0.00114
730.889	0	730.889	4.80801e-06	730.889	2.21986e-05	730.889	7.61588e-05	730.889	0.00127	730.889	0.000885911	730.889	-0.00018752	730.889	-0.000933773	730.889	-0.000472863	730.889	-0.000497729	730.889	-0.00155
731.853	0	731.853	1.20411e-06	731.853	5.55936e-06	731.853	1.90731e-05	731.853	0.00113	731.853	0.000662792	731.853	-0.000384054	731.853	-0.00108	731.853	-0.000685363	731.853	-0.000788691	731.853	-0.00191
732.817	0	732.817	-1.75866e-06	732.817	-8.11972e-06	732.817	-2.78571e-05	732.817	0.00101	732.817	0.000474526	732.817	-0.000525247	732.817	-0.00115	732.817	-0.000869297	732.817	-0.00104	732.817	-0.00218
733.782	0	733.782	-4.03798e-06	733.782	-1.86433e-05	733.782	-6.39616e-05	733.782	0.000930151	733.782	0.000326474	733.782	-0.000608657	733.782	-0.00115	733.782	-0.00101	733.782	-0.00124	733.782	-0.00235
734.746	0	734.746	-5.62268e-06	734.746	-2.59599e-05	734.746	-8.90632e-05	734.746	0.000879025	734.746	0.000224814	734.746	-0.000634305	734.746	-0.0011	734.746	-0.00111	734.746	-0.00139	734.746	-0.00243
735.71	0	735.71	-6.61908e-06	735.71	-3.05603e-05	735.71	-0.000104846	735.71	0.000858065	735.71	0.000172284	735.71	-0.000608516	735.71	-0.000995849	735.71	-0.00116	735.71	-0.00149	735.71	-0.00242
736.674	0	736.674	-7.25002e-06	736.674	-3.34733e-05	736.674	-0.00011484	736.674	0.00086168	736.674	0.000164749	736.674	-0.000544853	736.674	-0.000867226	736.674	-0.00115	736.674	-0.00155	736.674	-0.00233
737.639	0	737.639	-7.72985e-06	737.639	-3.56887e-05	737.639	-0.000122441	737.639	0.000878906	737.639	0.000189003	737.639	-0.000464141	737.639	-0.000728104	737.639	-0.00113	737.639	-0.00159	737.639	-0.00219
738.603	0	738.603	-8.19151e-06	738.603	-3.78202e-05	738.603	-0.000129754	738.603	0.000897421	738.603	0.000229234	738.603	-0.000387982	738.603	-0.000597701	738.603	-0.0011	738.603	-0.00162	738.603	-0.00203
739.567	0	739.567	-8.68654e-06	739.567	-4.01058e-05	739.567	-0.000137595	739.567	0.000906024	739.567	0.000270814	739.567	-0.00033814	739.567	-0.00049648	739.567	-0.00109	739.567	-0.00165	739.567	-0.00187
740.531	0	740.531	-9.19836e-06	740.531	-4.24688e-05	740.531	-0.000145702	740.531	0.000894734	740.531	0.000300121	740.531	-0.000332632	740.531	-0.000443768	740.531	-0.00111	740.531	-0.00169	740.531	-0.00173
741.495	0	741.495	-9.69135e-06	741.495	-4.4745e-05	741.495	-0.000153511	741.495	0.000865128	741.495	0.000315867	741.495	-0.00036957	741.495	-0.000441363	741.495	-0.00118	741.495	-0.00172	741.495	-0.00162
742.46	0	742.46	-1.00113e-05	742.46	-4.62224e-05	742.46	-0.00015858	742.46	0.000826152	742.46	0.000326189	742.46	-0.000435073	742.46	-0.000477807	742.46	-0.00126	742.46	-0.00172	742.46	-0.00154
743.424	0	743.424	-1.00799e-05	743.424	-4.65387e-05	743.424	-0.000159665	743.424	0.000783909	743.424	0.000335643	743.424	-0.000518923	743.424	-0.000541751	743.424	-0.00135	743.424	-0.0017	743.424	-0.00149
744.388	0	744.388	-9.92614e-06	744.388	-4.5829e-05	744.388	-0.00015723	744.388	0.000740321	744.388	0.000342703	744.388	-0.000615354	744.388	-0.000624453	744.388	-0.00144	744.388	-0.00166	744.388	-0.00147
745.352	0	745.352	-9.5485e-06	745.352	-4.40854e-05	745.352	-0.000151248	745.352	0.000697144	745.352	0.000346707	745.352	-0.00071762	745.352	-0.000716119	745.352	-0.00155	745.352	-0.0016	745.352	-0.00149
746.317	0	746.317	-8.84371e-06	746.317	-4.08314e-05	746.317	-0.000140084	746.317	0.000661163	746.317	0.000353328	746.317	-0.000811472	746.317	-0.00080138	746.317	-0.00164	746.317	-0.00153	746.317	-0.00154
747.281	0	747.281	-7.68861e-06	747.281	-3.54983e-05	747.281	-0.000121788	747.281	0.000641233	747.281	0.000370655	747.281	-0.000879822	747.281	-0.000863396	747.281	-0.0017	747.281	-0.00144	747.281	-0.00159
748.245	0	748.245	-6.04103e-06	748.245	-2.78915e-05	748.245	-9.569e-05	748.245	0.000643562	748.245	0.000404466	748.245	-0.000909373	748.245	-0.000889809	748.245	-0.00172	748.245	-0.00132	748.245	-0.00164
749.209	0	749.209	-3.95037e-06	749.209	-1.82389e-05	749.209	-6.25739e-05	749.209	0.000668235	749.209	0.000453727	749.209	-0.000896757	749.209	-0.000877468	749.209	-0.0017	749.209	-0.00117	749.209	-0.00166
750.174	0	750.174	-1.50416e-06	750.174	-6.94471e-06	750.174	-2.38259e-05	750.174	0.000710333	750.174	0.000512479	750.174	-0.000847762	750.174	-0.000831283	750.174	-0.00165	750.174	-0.000996362	750.174	-0.00167
751.138	0	751.138	1.15107e-06	751.138	5.31449e-06	751.138	1.82329e-05	751.138	0.000762765	751.138	0.000573219	751.138	-0.000771055	751.138	-0.00076116	751.138	-0.00156	751.138	-0.000822064	751.138	-0.00166
752.102	0	752.102	3.85359e-06	752.102	1.7792e-05	752.102	6.10409e-05	752.102	0.000818676	752.102	0.000629648	752.102	-0.000674192	752.102	-0.000678836	752.102	-0.00145	752.102	-0.000664114	752.102	-0.00164
753.066	0	753.066	6.48228e-06	753.066	2.99287e-05	753.066	0.000102679	753.066	0.000874305	753.066	0.000682693	753.066	-0.000561169	753.066	-0.00059404	753.066	-0.00134	753.066	-0.000532332	753.066	-0.00161
754.03	0	754.03	8.94143e-06	754.03	4.12826e-05	754.03	0.000141632	754.03	0.000927873	754.03	0.000733723	754.03	-0.000436365	754.03	-0.000515083	754.03	-0.00121	754.03	-0.000430081	754.03	-0.00155
754.995	0	754.995	1.11612e-05	754.995	5.15311e-05	754.995	0.000176793	754.995	0.000977858	754.995	0.000783554	754.995	-0.000305932	754.995	-0.000446829	754.995	-0.00107	754.995	-0.000357929	754.995	-0.00146
755.959	0	755.959	1.31056e-05	755.959	6.05087e-05	755.959	0.000207593	755.959	0.00102	755.959	0.00083209	755.959	-0.000177004	755.959	-0.000389543	755.959	-0.000915048	755.959	-0.000313656	755.959	-0.00135
756.923	0	756.923	1.47656e-05	756.923	6.81727e-05	756.923	0.000233887	756.923	0.00106	756.923	0.000878524	756.923	-5.44379e-05	756.923	-0.000340063	756.923	-0.000747726	756.923	-0.000289272	756.923	-0.00121
757.888	0	757.888	1.61569e-05	757.888	7.45963e-05	757.888	0.000255925	757.888	0.0011	757.888	0.000921037	757.888	5.8149e-05	757.888	-0.000297886	757.888	-0.000565475	757.888	-0.000275395	757.888	-0.00104
758.852	0	758.852	1.73149e-05	758.852	7.99428e-05	758.852	0.000274268	758.852	0.00113	758.852	0.000955461	758.852	0.000153775	758.852	-0.000269789	758.852	-0.000379373	758.852	-0.000268911	758.852	-0.000874016
759.816	0	759.816	1.81209e-05	759.816	8.36643e-05	759.816	0.000287035	759.816	0.00116	759.816	0.000976668	759.816	0.000222926	759.816	-0.000266042	759.816	-0.000206169	759.816	-0.000271951	759.816	-0.000714231
760.78	0	760.78	1.84281e-05	760.78	8.50823e-05	760.78	0.0002919	760.78	0.00116	760.78	0.000981924	760.78	0.000259778	760.78	-0.000292273	760.78	-5.89046e-05	760.78	-0.000285492	760.78	-0.000580609
761.744	0	761.744	1.81721e-05	761.744	8.39005e-05	761.744	0.000287846	761.744	0.00116	761.744	0.000968769	761.744	0.000260988	761.744	-0.000350147	761.744	5.15647e-05	761.744	-0.000313	761.744	-0.000487087
762.709	0	762.709	1.72847e-05	762.709	7.98036e-05	762.709	0.00027379	762.709	0.00114	762.709	0.000936712	762.709	0.000228937	762.709	-0.000436259	762.709	0.000119022	762.709	-0.000358258	762.709	-0.000440836
763.673	0	763.673	1.58027e-05	763.673	7.29611e-05	763.673	0.000250315	763.673	0.00111	763.673	0.000887553	763.673	0.000168668	763.673	-0.000545139	763.673	0.000141159	763.673	-0.000425365	763.673	-0.000443021
764.637	0	764.637	1.38889e-05	764.637	6.41253e-05	764.637	0.000220001	764.637	0.00107	764.637	0.000826012	764.637	8.52911e-05	764.637	-0.000670552	764.637	0.000118404	764.637	-0.000516138	764.637	-0.000490199
765.601	0	765.601	1.17629e-05	765.601	5.43093e-05	765.601	0.000186324	765.601	0.00102	765.601	0.000759462	765.601	-1.28312e-05	765.601	-0.000803694	765.601	5.62392e-05	765.601	-0.000624637	765.601	-0.000571717
766.566	0	766.566	9.58508e-06	766.566	4.42543e-05	766.566	0.000151828	766.566	0.000977038	766.566	0.000695567	766.566	-0.000115608	766.566	-0.000936112	766.566	-3.80712e-05	766.566	-0.000741944	766.566	-0.00067356
767.53	0	767.53	7.35675e-06	767.53	3.39661e-05	767.53	0.000116531	767.53	0.000934483	767.53	0.000640051	767.53	-0.000215487	767.53	-0.00106	767.53	-0.000158384	767.53	-0.000862514	767.53	-0.000783736
768.494	0	768.494	5.01709e-06	768.494	2.31639e-05	768.494	7.94707e-05	768.494	0.000893684	768.494	0.000591769	768.494	-0.000314042	768.494	-0.00118	768.494	-0.000304502	768.494	-0.000990109	768.494	-0.000899927
769.458	0	769.458	2.60919e-06	769.458	1.20466e-05	769.458	4.13296e-05	769.458	0.0008515	769.458	0.000546488	769.458	-0.000415382	769.458	-0.00129	769.458	-0.000477015	769.458	-0.00113	769.458	-0.00102
770.423	0	770.423	2.80855e-07	770.423	1.29671e-06	770.423	4.44874e-06	770.423	0.000805925	770.423	0.000502006	770.423	-0.000519537	770.423	-0.0014	770.423	-0.000673386	770.423	-0.00129	770.423	-0.00116
771.387	0	771.387	-1.78123e-06	771.387	-8.22396e-06	771.387	-2.82147e-05	771.387	0.000757982	771.387	0.000460302	771.387	-0.000622042	771.387	-0.0015	771.387	-0.000885627	771.387	-0.00145	771.387	-0.00129
772.351	0	772.351	-3.39068e-06	772.351	-1.56548e-05	772.351	-5.37083e-05	772.351	0.000711542	772.351	0.000426933	772.351	-0.000716011	772.351	-0.0016	772.351	-0.0011	772.351	-0.00162	772.351	-0.00141
773.315	0	773.315	-4.33244e-06	773.315	-2.00029e-05	773.315	-6.86258e-05	773.315	0.000670713	773.315	0.000406654	773.315	-0.000796215	773.315	-0.00168	773.315	-0.0013	773.315	-0.00176	773.315	-0.00151
774.279	0	774.279	-4.44066e-06	774.279	-2.05025e-05	774.279	-7.03401e-05	774.279	0.000639291	774.279	0.00040382	774.279	-0.000858322	774.279	-0.00174	774.279	-0.00148	774.279	-0.00187	774.279	-0.00158
775.244	0	775.244	-3.72187e-06	775.244	-1.71839e-05	775.244	-5.89544e-05	775.244	0.000622002	775.244	0.000421313	775.244	-0.000896573	775.244	-0.00177	775.244	-0.00161	775.244	-0.00195	775.244	-0.0016
776.208	0	776.208	-2.25921e-06	776.208	-1.04308e-05	776.208	-3.57859e-05	776.208	0.000623607	776.208	0.000460528	776.208	-0.000903244	776.208	-0.00176	776.208	-0.00169	776.208	-0.00198	776.208	-0.00157
777.172	0	777.172	-1.17129e-07	777.172	-5.40786e-07	777.172	-1.85533e-06	777.172	0.000646116	777.172	0.00052035	777.172	-0.000874428	777.172	-0.0017	777.172	-0.00169	777.172	-0.00196	777.172	-0.0015
778.136	0	778.136	2.61826e-06	778.136	1.20885e-05	778.136	4.14732e-05	778.136	0.000687845	778.136	0.000595203	778.136	-0.000812085	778.136	-0.0016	778.136	-0.00163	778.136	-0.00189	778.136	-0.00139
779.101	0	779.101	5.78099e-06	779.101	2.66908e-05	779.101	9.15709e-05	779.101	0.000743168	779.101	0.000674385	779.101	-0.000725009	779.101	-0.00147	779.101	-0.00152	779.101	-0.00179	779.101	-0.00125
780.065	0	780.065	9.15899e-06	780.065	4.22871e-05	780.065	0.000145078	780.065	0.000804932	780.065	0.000748238	780.065	-0.000626003	780.065	-0.00131	780.065	-0.00136	780.065	-0.00166	780.065	-0.0011
781.029	0	781.029	1.25713e-05	781.029	5.80416e-05	781.029	0.000199129	781.029	0.000867757	781.029	0.000813791	781.029	-0.000522723	781.029	-0.00114	781.029	-0.00117	781.029	-0.00151	781.029	-0.00094317
781.993	0	781.993	1.59591e-05	781.993	7.3683e-05	781.993	0.000252792	781.993	0.000929569	781.993	0.000871984	781.993	-0.000416454	781.993	-0.000949072	781.993	-0.000965424	781.993	-0.00133	781.993	-0.000790669
782.957	0	782.957	1.93501e-05	782.957	8.93393e-05	782.957	0.000306505	782.957	0.000989401	782.957	0.000925768	782.957	-0.000307122	782.957	-0.000751687	782.957	-0.000743076	782.957	-0.00114	782.957	-0.000642017
783.922	0	783.922	2.27035e-05	783.922	0.000104822	783.922	0.000359624	783.922	0.00105	783.922	0.000976684	783.922	-0.000197078	783.922	-0.000552734	783.922	-0.000516497	783.922	-0.000937478	783.922	-0.000500838
784.886	0	784.886	2.58596e-05	784.886	0.000119394	784.886	0.000409616	784.886	0.0011	784.886	0.00102	784.886	-9.11733e-05	784.886	-0.000361239	784.886	-0.000299604	784.886	-0.000731942	784.886	-0.000370702
785.85	0	785.85	2.85819e-05	785.85	0.000131963	785.85	0.000452738	785.85	0.00114	785.85	0.00107	785.85	6.48391e-06	785.85	-0.000185253	785.85	-0.000104481	785.85	-0.000536384	785.85	-0.000252852
786.814	0	786.814	3.06351e-05	786.814	0.000141442	786.814	0.00048526	786.814	0.00118	786.814	0.00111	786.814	9.45749e-05	786.814	-2.9623e-05	786.814	6.0612e-05	786.814	-0.000356546	786.814	-0.000146771
787.779	0	787.779	3.18587e-05	787.779	0.000147092	787.779	0.000504642	787.779	0.00121	787.779	0.00115	787.779	0.000168489	787.779	9.8282e-05	787.779	0.000185241	787.779	-0.000199579	787.779	-5.66038e-05
788.743	0	788.743	3.22467e-05	788.743	0.000148883	788.743	0.000510787	788.743	0.00123	788.743	0.00118	788.743	0.000220999	788.743	0.000191447	788.743	0.000260336	788.743	-7.47363e-05	788.743	1.17119e-05
789.707	0	789.707	3.19631e-05	789.707	0.000147574	789.707	0.000506296	789.707	0.00123	789.707	0.0012	789.707	0.000246212	789.707	0.000244823	789.707	0.000281879	789.707	9.66941e-06	789.707	5.31559e-05
790.671	0	790.671	3.10918e-05	790.671	0.000143551	790.671	0.000492494	790.671	0.00121	790.671	0.00121	790.671	0.000240005	790.671	0.000253607	790.671	0.000246892	790.671	4.69068e-05	790.671	6.1853e-05
791.636	0	791.636	2.95927e-05	791.636	0.000136629	791.636	0.000468748	791.636	0.00118	791.636	0.00119	791.636	0.000204073	791.636	0.000218656	791.636	0.000157671	791.636	3.6153e-05	791.636	3.57622e-05
792.6	0	792.6	2.74541e-05	792.6	0.000126755	792.6	0.000434873	792.6	0.00113	792.6	0.00117	792.6	0.000142451	792.6	0.000144345	792.6	2.04996e-05	792.6	-2.09212e-05	792.6	-2.40391e-05
793.564	0	793.564	2.47259e-05	793.564	0.00011416	793.564	0.000391659	793.564	0.00106	793.564	0.00114	793.564	6.2001e-05	793.564	3.94205e-05	793.564	-0.000154079	793.564	-0.000121983	793.564	-0.000111497
794.528	0	794.528	2.15017e-05	794.528	9.92734e-05	794.528	0.000340587	794.528	0.000992499	794.528	0.0011	794.528	-2.80469e-05	794.528	-8.57694e-05	794.528	-0.000353195	794.528	-0.000264471	794.528	-0.000218586
795.493	0	795.493	1.7931e-05	795.493	8.27873e-05	795.493	0.000284027	795.493	0.000917053	795.493	0.00106	795.493	-0.0001197	795.493	-0.000222192	795.493	-0.000563093	795.493	-0.000443166	795.493	-0.000339226
796.457	0	796.457	1.42549e-05	796.457	6.58147e-05	796.457	0.000225797	796.457	0.000843661	796.457	0.00102	796.457	-0.000204626	796.457	-0.000357577	796.457	-0.000765815	796.457	-0.000645901	796.457	-0.000465584
797.421	0	797.421	1.08108e-05	797.421	4.99134e-05	797.421	0.000171243	797.421	0.000777576	797.421	0.000967143	797.421	-0.000276503	797.421	-0.000479459	797.421	-0.000946163	797.421	-0.000860759	797.421	-0.000590284
798.385	0	798.385	7.92858e-06	798.385	3.66063e-05	798.385	0.000125589	798.385	0.000720843	798.385	0.00091358	798.385	-0.000335176	798.385	-0.000580301	798.385	-0.0011	798.385	-0.00108	798.385	-0.000709158
799.35	0	799.35	5.86755e-06	799.35	2.70905e-05	799.35	9.29419e-05	799.35	0.000674034	799.35	0.000855053	799.35	-0.000381064	799.35	-0.000655075	799.35	-0.00121	799.35	-0.00129	799.35	-0.00081847
800.314	0	800.314	4.82905e-06	800.314	2.22957e-05	800.314	7.64921e-05	800.314	0.000636922	800.314	0.000794111	800.314	-0.000412602	800.314	-0.000701629	800.314	-0.00129	800.314	-0.00149	800.314	-0.000913779
801.278	0	801.278	4.94933e-06	801.278	2.2851e-05	801.278	7.83973e-05	801.278	0.000610428	801.278	0.000736482	801.278	-0.000427456	801.278	-0.000720586	801.278	-0.00133	801.278	-0.00166	801.278	-0.000988963
802.242	0	802.242	6.30858e-06	802.242	2.91267e-05	802.242	9.99279e-05	802.242	0.00059738	802.242	0.00069094	802.242	-0.000421112	802.242	-0.000713403	802.242	-0.00132	802.242	-0.00178	802.242	-0.00104
803.206	0	803.206	8.87714e-06	803.206	4.09857e-05	803.206	0.000140614	803.206	0.000600018	803.206	0.000660112	803.206	-0.00039281	803.206	-0.00068276	803.206	-0.00127	803.206	-0.00186	803.206	-0.00105
804.171	0	804.171	1.25397e-05	804.171	5.78956e-05	804.171	0.000198628	804.171	0.000619325	804.171	0.000644521	804.171	-0.00034438	804.171	-0.000632109	804.171	-0.00117	804.171	-0.00189	804.171	-0.00103
805.135	0	805.135	1.71066e-05	805.135	7.89812e-05	805.135	0.000270968	805.135	0.000655933	805.135	0.000644221	805.135	-0.000277734	805.135	-0.000564959	805.135	-0.00104	805.135	-0.00186	805.135	-0.000987132
806.099	0	806.099	2.22902e-05	806.099	0.000102914	806.099	0.000353077	806.099	0.000708307	806.099	0.000655939	806.099	-0.000196026	806.099	-0.000486204	806.099	-0.000881522	806.099	-0.00177	806.099	-0.000921233
807.063	0	807.063	2.77285e-05	807.063	0.000128022	807.063	0.000439219	807.063	0.000769885	807.063	0.000672056	807.063	-0.000108766	807.063	-0.000406052	807.063	-0.000710412	807.063	-0.00163	807.063	-0.000847095
808.028	0	808.028	3.31267e-05	808.028	0.000152946	808.028	0.000524727	808.028	0.000833473	808.028	0.000686221	808.028	-2.67703e-05	808.028	-0.000333699	808.028	-0.000540595	808.028	-0.00146	808.028	-0.000777158
808.992	0	808.992	3.82104e-05	808.992	0.000176417	808.992	0.000605252	808.992	0.000891011	808.992	0.000692136	808.992	3.8628e-05	808.992	-0.000277781	808.992	-0.000386215	808.992	-0.00126	808.992	-0.000724253
809.956	0	809.956	4.25568e-05	809.956	0.000196485	809.956	0.000674099	809.956	0.000934423	809.956	0.000683398	809.956	7.67534e-05	809.956	-0.000247835	809.956	-0.000263514	809.956	-0.00106	809.956	-0.000703845
810.92	0	810.92	4.56643e-05	810.92	0.000210832	810.92	0.000723323	810.92	0.00095822	810.92	0.000656915	810.92	8.18366e-05	810.92	-0.00024903	810.92	-0.000183812	810.92	-0.000888064	810.92	-0.000729121
811.885	0	811.885	4.71123e-05	811.885	0.000217517	811.885	0.000746259	811.885	0.000958898	811.885	0.000611041	811.885	5.06116e-05	811.885	-0.000284686	811.885	-0.000155464	811.885	-0.000750309	811.885	-0.000809475
812.849	0	812.849	4.67775e-05	812.849	0.000215972	812.849	0.000740956	812.849	0.000939772	812.849	0.000551016	812.849	-1.06241e-05	812.849	-0.000349171	812.849	-0.000175407	812.849	-0.000653741	812.849	-0.000940623
813.813	0	813.813	4.48076e-05	813.813	0.000206877	813.813	0.000709752	813.813	0.000905505	813.813	0.000481878	813.813	-9.29379e-05	813.813	-0.000435288	813.813	-0.000236116	813.813	-0.000597116	813.813	-0.00111
814.777	0	814.777	4.14677e-05	814.777	0.000191456	814.777	0.000656848	814.777	0.000861009	814.777	0.000409171	814.777	-0.000187518	814.777	-0.000533678	814.777	-0.000326532	814.777	-0.000572279	814.777	-0.0013
815.741	0	815.741	3.71273e-05	815.741	0.000171417	815.741	0.000588096	815.741	0.000812857	815.741	0.000342159	815.741	-0.000283328	815.741	-0.000630095	815.741	-0.000430746	815.741	-0.000564652	815.741	-0.0015
816.706	0	816.706	3.22462e-05	816.706	0.000148881	816.706	0.00051078	816.706	0.000767033	816.706	0.000287582	816.706	-0.000371286	816.706	-0.000708352	816.706	-0.000534381	816.706	-0.000561768	816.706	-0.0017
817.67	0	817.67	2.72287e-05	817.67	0.000125715	817.67	0.000431303	817.67	0.000730165	817.67	0.000250509	817.67	-0.000442207	817.67	-0.000750576	817.67	-0.000623684	817.67	-0.000552492	817.67	-0.00186
818.634	0	818.634	2.23919e-05	818.634	0.000103383	818.634	0.000354687	818.634	0.000707194	818.634	0.000236444	818.634	-0.000487443	818.634	-0.000745631	818.634	-0.000687874	818.634	-0.00053094	818.634	-0.00199
819.598	0	819.598	1.79959e-05	819.598	8.30871e-05	819.598	0.000285055	819.598	0.000700441	819.598	0.000250578	819.598	-0.000501894	819.598	-0.000694986	819.598	-0.000720487	819.598	-0.000497837	819.598	-0.00206
820.563	0	820.563	1.42446e-05	820.563	6.57671e-05	820.563	0.000225634	820.563	0.0007095	820.563	0.000295306	820.563	-0.000483712	820.563	-0.00060866	820.563	-0.000720127	820.563	-0.00045866	820.563	-0.00207
821.527	0	821.527	1.12799e-05	821.527	5.20791e-05	821.527	0.000178673	821.527	0.0007315	821.527	0.000366635	821.527	-0.000434394	821.527	-0.000500354	821.527	-0.000689614	821.527	-0.000419396	821.527	-0.00202
822.491	0	822.491	9.16589e-06	822.491	4.23189e-05	822.491	0.000145188	822.491	0.000764308	822.491	0.000457834	822.491	-0.000358338	822.491	-0.000383405	822.491	-0.00063262	822.491	-0.000384945	822.491	-0.00192
823.455	0	823.455	7.91259e-06	823.455	3.65324e-05	823.455	0.000125335	823.455	0.000806695	823.455	0.000564154	823.455	-0.000260255	823.455	-0.00026909	823.455	-0.000553373	823.455	-0.00035841	823.455	-0.00177
824.42	0	824.42	7.45948e-06	824.42	3.44404e-05	824.42	0.000118158	824.42	0.000855578	824.42	0.000676535	824.42	-0.000148416	824.42	-0.00016699	824.42	-0.000459525	824.42	-0.000344458	824.42	-0.00159
825.384	0	825.384	7.64797e-06	825.384	3.53107e-05	825.384	0.000121144	825.384	0.000903927	825.384	0.000782605	825.384	-3.56202e-05	825.384	-8.65084e-05	825.384	-0.000362425	825.384	-0.000351211	825.384	-0.00139
826.348	0	826.348	8.24658e-06	826.348	3.80745e-05	826.348	0.000130626	826.348	0.000942457	826.348	0.000870402	826.348	6.20875e-05	826.348	-3.89241e-05	826.348	-0.000275551	826.348	-0.000388559	826.348	-0.0012
827.312	0	827.312	8.96451e-06	827.312	4.13891e-05	827.312	0.000141998	827.312	0.000960665	827.312	0.000926079	827.312	0.000123944	827.312	-3.92153e-05	827.312	-0.00021692	827.312	-0.000471216	827.312	-0.00105
828.277	0	828.277	9.45529e-06	828.277	4.36551e-05	828.277	0.000149772	828.277	0.000947591	828.277	0.000935245	828.277	0.00012551	828.277	-0.00010508	828.277	-0.000207539	828.277	-0.000620864	828.277	-0.000958348
829.241	0	829.241	9.41311e-06	829.241	4.34603e-05	829.241	0.000149104	829.241	0.000898689	829.241	0.000891975	829.241	5.2664e-05	829.241	-0.000243611	829.241	-0.000257878	829.241	-0.000850578	829.241	-0.000946333
830.205	0	830.205	8.59781e-06	830.205	3.96961e-05	830.205	0.000136189	830.205	0.000815862	830.205	0.000798163	830.205	-9.26936e-05	830.205	-0.000448384	830.205	-0.000369289	830.205	-0.00116	830.205	-0.00101
831.169	0	831.169	6.90689e-06	831.169	3.18891e-05	831.169	0.000109405	831.169	0.000706631	831.169	0.000661467	831.169	-0.000295382	831.169	-0.000704509	831.169	-0.000537858	831.169	-0.00152	831.169	-0.00115
832.133	0	832.133	4.47454e-06	832.133	2.0659e-05	832.133	7.08768e-05	832.133	0.000579988	832.133	0.000491735	832.133	-0.000538343	832.133	-0.000993216	832.133	-0.000754712	832.133	-0.00193	832.133	-0.00135
833.098	0	833.098	1.52109e-06	833.098	7.02286e-06	833.098	2.4094e-05	833.098	0.000440406	833.098	0.000295296	833.098	-0.000814265	833.098	-0.0013	833.098	-0.00101	833.098	-0.00234	833.098	-0.0016
834.062	0	834.062	-1.76608e-06	834.062	-8.15401e-06	834.062	-2.79748e-05	834.062	0.000293094	834.062	8.05738e-05	834.062	-0.00112	834.062	-0.00162	834.062	-0.0013	834.062	-0.00274	834.062	-0.00189
835.026	0	835.026	-5.29811e-06	835.026	-2.44614e-05	835.026	-8.3922e-05	835.026	0.000141805	835.026	-0.000145379	835.026	-0.00144	835.026	-0.00193	835.026	-0.00162	835.026	-0.0031	835.026	-0.00222
835.99	0	835.99	-8.96464e-06	835.99	-4.13897e-05	835.99	-0.000142	835.99	-7.1141e-06	835.99	-0.000371024	835.99	-0.00177	835.99	-0.00222	835.99	-0.00194	835.99	-0.00339	835.99	-0.00258
836.955	0	836.955	-1.26061e-05	836.955	-5.82025e-05	836.955	-0.000199681	836.955	-0.000143748	836.955	-0.000578875	836.955	-0.00209	836.955	-0.00247	836.955	-0.00225	836.955	-0.00359	836.955	-0.00295
837.919	0	837.919	-1.60487e-05	837.919	-7.40968e-05	837.919	-0.000254211	837.919	-0.000259202	837.919	-0.00075581	837.919	-0.00238	837.919	-0.00266	837.919	-0.00254	837.919	-0.0037	837.919	-0.00331
838.883	0	838.883	-1.91393e-05	838.883	-8.83664e-05	838.883	-0.000303167	838.883	-0.000347042	838.883	-0.000897282	838.883	-0.00263	838.883	-0.0028	838.883	-0.0028	838.883	-0.00372	838.883	-0.00365
839.847	0	839.847	-2.17254e-05	839.847	-0.000100306	839.847	-0.00034413	839.847	-0.000403932	839.847	-0.001	839.847	-0.00282	839.847	-0.00289	839.847	-0.003	839.847	-0.00366	839.847	-0.00395
840.812	0	840.812	-2.37076e-05	840.812	-0.000109458	840.812	-0.000375528	840.812	-0.000428107	840.812	-0.00107	840.812	-0.00294	840.812	-0.00294	840.812	-0.00316	840.812	-0.00354	840.812	-0.0042
841.776	0	841.776	-2.50637e-05	841.776	-0.000115719	841.776	-0.00039701	841.776	-0.00041853	841.776	-0.00111	841.776	-0.00299	841.776	-0.00295	841.776	-0.00325	841.776	-0.00335	841.776	-0.0044
842.74	0	842.74	-2.57913e-05	842.74	-0.000119079	842.74	-0.000408535	842.74	-0.000376485	842.74	-0.00112	842.74	-0.00297	842.74	-0.00293	842.74	-0.00329	842.74	-0.00312	842.74	-0.00455
843.704	0	843.704	-2.59302e-05	843.704	-0.00011972	843.704	-0.000410734	843.704	-0.000307391	843.704	-0.0011	843.704	-0.00289	843.704	-0.00288	843.704	-0.00327	843.704	-0.00286	843.704	-0.00464
844.668	0	844.668	-2.55306e-05	844.668	-0.000117875	844.668	-0.000404404	844.668	-0.000220361	844.668	-0.00105	844.668	-0.00278	844.668	-0.0028	844.668	-0.00319	844.668	-0.00257	844.668	-0.00466
845.633	0	845.633	-2.46343e-05	845.633	-0.000113737	845.633	-0.000390207	845.633	-0.000125709	845.633	-0.000993058	845.633	-0.00264	845.633	-0.00269	845.633	-0.00307	845.633	-0.00227	845.633	-0.00463
846.597	0	846.597	-2.33234e-05	846.597	-0.000107684	846.597	-0.000369443	846.597	-3.34337e-05	846.597	-0.000926504	846.597	-0.0025	846.597	-0.00258	846.597	-0.00292	846.597	-0.00198	846.597	-0.00454
847.561	0	847.561	-2.16961e-05	847.561	-0.000100171	847.561	-0.000343666	847.561	5.00114e-05	847.561	-0.00085791	847.561	-0.00236	847.561	-0.00247	847.561	-0.00275	847.561	-0.00172	847.561	-0.0044
848.525	0	848.525	-1.9808e-05	848.525	-9.14535e-05	848.525	-0.000313759	848.525	0.000124391	848.525	-0.000787987	848.525	-0.00224	848.525	-0.00236	848.525	-0.00256	848.525	-0.00149	848.525	-0.0042
849.49	0	849.49	-1.76228e-05	849.49	-8.13645e-05	849.49	-0.000279145	849.49	0.0001956	849.49	-0.000711151	849.49	-0.00211	849.49	-0.00223	849.49	-0.00235	849.49	-0.0013	849.49	-0.00394
850.454	0	850.454	-1.50401e-05	850.454	-6.94401e-05	850.454	-0.000238235	850.454	0.000271882	850.454	-0.000615729	850.454	-0.00195	850.454	-0.00206	850.454	-0.00213	850.454	-0.00112	850.454	-0.0036
851.418	0	851.418	-1.20818e-05	851.418	-5.57817e-05	851.418	-0.000191376	851.418	0.000354867	851.418	-0.000495194	851.418	-0.00178	851.418	-0.00185	851.418	-0.00189	851.418	-0.000951887	851.418	-0.00319
852.382	0	852.382	-8.96944e-06	852.382	-4.14119e-05	852.382	-0.000142076	852.382	0.000436754	852.382	-0.000355564	852.382	-0.00159	852.382	-0.00161	852.382	-0.00166	852.382	-0.000795799	852.382	-0.00275
853.347	0	853.347	-6.0206e-06	853.347	-2.77971e-05	853.347	-9.53663e-05	853.347	0.000503781	853.347	-0.00021227	853.347	-0.00142	853.347	-0.00138	853.347	-0.00146	853.347	-0.000661668	853.347	-0.0023
854.311	0	854.311	-3.56351e-06	854.311	-1.64527e-05	854.311	-5.64461e-05	854.311	0.000542698	854.311	-8.23781e-05	854.311	-0.00129	854.311	-0.00118	854.311	-0.00133	854.311	-0.000560127	854.311	-0.00188
855.275	0	855.275	-1.79308e-06	855.275	-8.27865e-06	855.275	-2.84024e-05	855.275	0.000551404	855.275	2.60196e-05	855.275	-0.0012	855.275	-0.00103	855.275	-0.00128	855.275	-0.000493928	855.275	-0.00152
856.239	0	856.239	-8.32469e-07	856.239	-3.84351e-06	856.239	-1.31863e-05	856.239	0.000532255	856.239	0.000104812	856.239	-0.00117	856.239	-0.000936888	856.239	-0.00129	856.239	-0.000471175	856.239	-0.00124
857.203	0	857.203	-7.31524e-07	857.203	-3.37745e-06	857.203	-1.15873e-05	857.203	0.000488168	857.203	0.000144167	857.203	-0.00118	857.203	-0.000897972	857.203	-0.00138	857.203	-0.000504085	857.203	-0.00105
858.168	0	858.168	-1.46e-06	858.168	-6.74084e-06	858.168	-2.31265e-05	858.168	0.000420758	858.168	0.000133886	858.168	-0.00124	858.168	-0.000924189	858.168	-0.00153	858.168	-0.000605593	858.168	-0.000941239
859.132	0	859.132	-2.98e-06	859.132	-1.37587e-05	859.132	-4.72033e-05	859.132	0.000330222	859.132	6.36854e-05	859.132	-0.00133	859.132	-0.00103	859.132	-0.00175	859.132	-0.000785984	859.132	-0.000926327
860.096	0	860.096	-5.29602e-06	860.096	-2.44517e-05	860.096	-8.38889e-05	860.096	0.000216696	860.096	-7.41936e-05	860.096	-0.00146	860.096	-0.00122	860.096	-0.00204	860.096	-0.00105	860.096	-0.001
861.06	0	861.06	-8.36174e-06	861.06	-3.86062e-05	861.06	-0.00013245	861.06	8.15188e-05	861.06	-0.000279699	861.06	-0.00162	861.06	-0.00149	861.06	-0.0024	861.06	-0.00138	861.06	-0.00116
862.025	0	862.025	-1.21326e-05	862.025	-5.60162e-05	862.025	-0.00019218	862.025	-7.31413e-05	862.025	-0.000544961	862.025	-0.0018	862.025	-0.00183	862.025	-0.00281	862.025	-0.00177	862.025	-0.0014
862.989	0	862.989	-1.64817e-05	862.989	-7.60962e-05	862.989	-0.000261071	862.989	-0.000246399	862.989	-0.000858145	862.989	-0.002	862.989	-0.00222	862.989	-0.00327	862.989	-0.0022	862.989	-0.00168
863.953	0	863.953	-2.10307e-05	863.953	-9.70987e-05	863.953	-0.000333126	863.953	-0.000436984	863.953	-0.0012	863.953	-0.00222	863.953	-0.00264	863.953	-0.00374	863.953	-0.00264	863.953	-0.002
864.917	0	864.917	-2.53247e-05	864.917	-0.000116924	864.917	-0.000401144	864.917	-0.000638829	864.917	-0.00157	864.917	-0.00244	864.917	-0.00308	864.917	-0.0042	864.917	-0.00308	864.917	-0.00233
865.882	0	865.882	-2.91176e-05	865.882	-0.000134436	865.882	-0.000461223	865.882	-0.00084376	865.882	-0.00194	865.882	-0.00268	865.882	-0.00352	865.882	-0.00465	865.882	-0.0035	865.882	-0.00265
866.846	0	866.846	-3.22604e-05	866.846	-0.000148946	866.846	-0.000511004	866.846	-0.00104	866.846	-0.0023	866.846	-0.00289	866.846	-0.00394	866.846	-0.00505	866.846	-0.00389	866.846	-0.00294
867.81	0	867.81	-3.46765e-05	867.81	-0.000160101	867.81	-0.000549276	867.81	-0.00121	867.81	-0.00263	867.81	-0.00308	867.81	-0.00431	867.81	-0.00539	867.81	-0.00422	867.81	-0.0032
868.774	0	868.774	-3.62999e-05	868.774	-0.000167597	868.774	-0.000574991	868.774	-0.00135	868.774	-0.00291	868.774	-0.00323	868.774	-0.00462	868.774	-0.00566	868.774	-0.00449	868.774	-0.0034
869.739	0	869.739	-3.69989e-05	869.739	-0.000170824	869.739	-0.000586062	869.739	-0.00144	869.739	-0.00312	869.739	-0.00331	869.739	-0.00483	869.739	-0.00584	869.739	-0.00466	869.739	-0.00354
870.703	0	870.703	-3.66691e-05	870.703	-0.000169301	870.703	-0.000580839	870.703	-0.00148	870.703	-0.00323	870.703	-0.00333	870.703	-0.00492	870.703	-0.0059	870.703	-0.00474	870.703	-0.00362
871.667	0	871.667	-3.53519e-05	871.667	-0.00016322	871.667	-0.000559975	871.667	-0.00146	871.667	-0.00324	871.667	-0.00329	871.667	-0.00493	871.667	-0.00582	871.667	-0.00471	871.667	-0.00365
872.631	0	872.631	-3.32684e-05	872.631	-0.0001536	872.631	-0.000526972	872.631	-0.0014	872.631	-0.00315	872.631	-0.00321	872.631	-0.00486	872.631	-0.00563	872.631	-0.00461	872.631	-0.00366
873.596	0	873.596	-3.06551e-05	873.596	-0.000141535	873.596	-0.000485577	873.596	-0.0013	873.596	-0.00299	873.596	-0.00312	873.596	-0.00475	873.596	-0.00534	873.596	-0.00446	873.596	-0.00365
874.56	0	874.56	-2.76675e-05	874.56	-0.000127741	874.56	-0.000438253	874.56	-0.00117	874.56	-0.00276	874.56	-0.00303	874.56	-0.00461	874.56	-0.00497	874.56	-0.00425	874.56	-0.00365
875.524	0	875.524	-2.45328e-05	875.524	-0.000113268	875.524	-0.000388599	875.524	-0.00102	875.524	-0.00247	875.524	-0.00293	875.524	-0.00442	875.524	-0.00454	875.524	-0.00401	875.524	-0.00364
876.488	0	876.488	-2.15613e-05	876.488	-9.95487e-05	876.488	-0.000341532	876.488	-0.000848197	876.488	-0.00215	876.488	-0.00283	876.488	-0.0042	876.488	-0.00408	876.488	-0.00375	876.488	-0.00365
877.452	0	877.452	-1.90733e-05	877.452	-8.80612e-05	877.452	-0.00030212	877.452	-0.000667454	877.452	-0.00182	877.452	-0.00273	877.452	-0.00397	877.452	-0.00363	877.452	-0.00351	877.452	-0.00366
878.417	0	878.417	-1.73642e-05	878.417	-8.01703e-05	878.417	-0.000275048	878.417	-0.000490719	878.417	-0.00151	878.417	-0.00264	878.417	-0.00373	878.417	-0.00322	878.417	-0.00329	878.417	-0.00368
879.381	0	879.381	-1.66403e-05	879.381	-7.68282e-05	879.381	-0.000263582	879.381	-0.000324446	879.381	-0.00123	879.381	-0.00255	879.381	-0.00351	879.381	-0.00289	879.381	-0.00313	879.381	-0.00371
880.345	0	880.345	-1.69429e-05	880.345	-7.82254e-05	880.345	-0.000268376	880.345	-0.000164343	880.345	-0.000972271	880.345	-0.00245	880.345	-0.0033	880.345	-0.00263	880.345	-0.00299	880.345	-0.00373
881.309	0	881.309	-1.81934e-05	881.309	-8.39988e-05	881.309	-0.000288183	881.309	-6.42162e-06	881.309	-0.000745721	881.309	-0.00233	881.309	-0.00309	881.309	-0.00245	881.309	-0.00286	881.309	-0.00372
882.274	0	882.274	-2.01355e-05	882.274	-9.29654e-05	882.274	-0.000318946	882.274	0.000144115	882.274	-0.000549524	882.274	-0.00219	882.274	-0.00286	882.274	-0.00234	882.274	-0.00274	882.274	-0.00366
883.238	0	883.238	-2.2408e-05	883.238	-0.000103458	883.238	-0.000354943	883.238	0.000279025	883.238	-0.000391367	883.238	-0.00204	883.238	-0.00263	883.238	-0.00228	883.238	-0.00263	883.238	-0.00355
884.202	0	884.202	-2.46134e-05	884.202	-0.00011364	884.202	-0.000389876	884.202	0.000393043	884.202	-0.000279315	884.202	-0.00187	884.202	-0.00238	884.202	-0.00228	884.202	-0.00251	884.202	-0.00338
885.166	0	885.166	-2.64657e-05	885.166	-0.000122192	885.166	-0.000419217	885.166	0.00048141	885.166	-0.000221686	885.166	-0.0017	885.166	-0.00213	885.166	-0.00232	885.166	-0.0024	885.166	-0.00316
886.13	0	886.13	-2.79186e-05	886.13	-0.0001289	886.13	-0.00044223	886.13	0.000542267	886.13	-0.000220495	886.13	-0.00153	886.13	-0.00189	886.13	-0.00242	886.13	-0.00229	886.13	-0.00292
887.095	0	887.095	-2.9323e-05	887.095	-0.000135384	887.095	-0.000464477	887.095	0.000569502	887.095	-0.000279457	887.095	-0.00138	887.095	-0.00166	887.095	-0.00257	887.095	-0.00219	887.095	-0.00267
888.059	0	888.059	-3.09206e-05	888.059	-0.00014276	888.059	-0.000489782	888.059	0.000564168	888.059	-0.000391222	888.059	-0.00124	888.059	-0.00145	888.059	-0.00275	888.059	-0.00212	888.059	-0.00243
889.023	0	889.023	-3.26634e-05	889.023	-0.000150807	889.023	-0.000517388	889.023	0.00053244	889.023	-0.000539758	889.023	-0.00113	889.023	-0.00125	889.023	-0.00292	889.023	-0.00209	889.023	-0.00221
889.987	0	889.987	-3.43813e-05	889.987	-0.000158739	889.987	-0.000544601	889.987	0.000479435	889.987	-0.00070666	889.987	-0.00104	889.987	-0.00108	889.987	-0.00305	889.987	-0.00208	889.987	-0.00202
890.952	0	890.952	-3.58963e-05	890.952	-0.000165733	890.952	-0.000568597	890.952	0.000406786	890.952	-0.000876721	890.952	-0.000976765	890.952	-0.000931557	890.952	-0.00312	890.952	-0.00212	890.952	-0.00186
891.916	0	891.916	-3.71206e-05	891.916	-0.000171386	891.916	-0.00058799	891.916	0.000310677	891.916	-0.00104	891.916	-0.00095572	891.916	-0.000825001	891.916	-0.00314	891.916	-0.0022	891.916	-0.00173
892.88	0	892.88	-3.79758e-05	892.88	-0.000175334	892.88	-0.000601537	892.88	0.000189964	892.88	-0.00119	892.88	-0.000983453	892.88	-0.000759153	892.88	-0.00311	892.88	-0.00232	892.88	-0.00163
893.844	0	893.844	-3.84465e-05	893.844	-0.000177508	893.844	-0.000608993	893.844	5.08274e-05	893.844	-0.00132	893.844	-0.00105	893.844	-0.000728179	893.844	-0.00304	893.844	-0.00246	893.844	-0.00158
894.809	0	894.809	-3.86425e-05	894.809	-0.000178413	894.809	-0.000612098	894.809	-9.76518e-05	894.809	-0.0014	894.809	-0.00116	894.809	-0.000726939	894.809	-0.00295	894.809	-0.0026	894.809	-0.00156
895.773	0	895.773	-3.87488e-05	895.773	-0.000178903	895.773	-0.000613781	895.773	-0.000249036	895.773	-0.00145	895.773	-0.0013	895.773	-0.000757164	895.773	-0.00285	895.773	-0.00277	895.773	-0.00157
896.737	0	896.737	-3.89471e-05	896.737	-0.000179819	896.737	-0.000616921	896.737	-0.000398957	896.737	-0.00148	896.737	-0.00146	896.737	-0.000826215	896.737	-0.00279	896.737	-0.00295	896.737	-0.00162
897.701	0	897.701	-3.93059e-05	897.701	-0.000181475	897.701	-0.000622605	897.701	-0.000538809	897.701	-0.00147	897.701	-0.00164	897.701	-0.000940047	897.701	-0.00277	897.701	-0.00316	897.701	-0.00169
898.665	0	898.665	-3.97055e-05	898.665	-0.00018332	898.665	-0.000628935	898.665	-0.00065178	898.665	-0.00142	898.665	-0.00183	898.665	-0.00109	898.665	-0.0028	898.665	-0.00337	898.665	-0.00176
899.63	0	899.63	-3.9942e-05	899.63	-0.000184412	899.63	-0.000632681	899.63	-0.000717923	899.63	-0.00133	899.63	-0.002	899.63	-0.00126	899.63	-0.00287	899.63	-0.00356	899.63	-0.00181
900.594	0	900.594	-3.98404e-05	900.594	-0.000183943	900.594	-0.000631072	900.594	-0.000725839	900.594	-0.00118	900.594	-0.00215	900.594	-0.00143	900.594	-0.00296	900.594	-0.00369	900.594	-0.00182
901.558	0	901.558	-3.92112e-05	901.558	-0.000181038	901.558	-0.000621105	901.558	-0.000674871	901.558	-0.000999027	901.558	-0.00227	901.558	-0.00158	901.558	-0.00305	901.558	-0.00377	901.558	-0.00177
902.523	0	902.523	-3.78368e-05	902.523	-0.000174693	902.523	-0.000599336	902.523	-0.000572491	902.523	-0.000786613	902.523	-0.00236	902.523	-0.00171	902.523	-0.00315	902.523	-0.00378	902.523	-0.00169
903.487	0	903.487	-3.54348e-05	903.487	-0.000163603	903.487	-0.000561287	903.487	-0.000428623	903.487	-0.00056165	903.487	-0.00244	903.487	-0.00181	903.487	-0.00324	903.487	-0.00373	903.487	-0.00157
904.451	0	904.451	-3.19291e-05	904.451	-0.000147416	904.451	-0.000505756	904.451	-0.000252554	904.451	-0.000336502	904.451	-0.00249	904.451	-0.00188	904.451	-0.00332	904.451	-0.00361	904.451	-0.00145
905.415	0	905.415	-2.76619e-05	905.415	-0.000127715	905.415	-0.000438164	905.415	-5.56237e-05	905.415	-0.000123606	905.415	-0.00253	905.415	-0.00192	905.415	-0.00341	905.415	-0.00343	905.415	-0.00134
906.379	0	906.379	-2.32109e-05	906.379	-0.000107165	906.379	-0.00036766	906.379	0.000146835	906.379	6.36077e-05	906.379	-0.00255	906.379	-0.00195	906.379	-0.00349	906.379	-0.0032	906.379	-0.00127
907.344	0	907.344	-1.90062e-05	907.344	-8.77516e-05	907.344	-0.000301058	907.344	0.000343099	907.344	0.000218451	907.344	-0.00254	907.344	-0.00195	907.344	-0.00357	907.344	-0.00295	907.344	-0.00126
908.308	0	908.308	-1.54097e-05	908.308	-7.11466e-05	908.308	-0.00024409	908.308	0.000522552	908.308	0.000338134	908.308	-0.0025	908.308	-0.00194	908.308	-0.00364	908.308	-0.00269	908.308	-0.00129
909.272	0	909.272	-1.25473e-05	909.272	-5.79309e-05	909.272	-0.000198749	909.272	0.000680114	909.272	0.000428659	909.272	-0.00244	909.272	-0.00191	909.272	-0.00368	909.272	-0.00245	909.272	-0.00138
910.236	0	910.236	-1.03369e-05	910.236	-4.77255e-05	910.236	-0.000163737	910.236	0.000810729	910.236	0.000495913	910.236	-0.00235	910.236	-0.00185	910.236	-0.00368	910.236	-0.00222	910.236	-0.00149
911.201	0	911.201	-8.75844e-06	911.201	-4.04377e-05	911.201	-0.000138734	911.201	0.000904795	911.201	0.000539757	911.201	-0.00226	911.201	-0.00177	911.201	-0.00366	911.201	-0.00201	911.201	-0.00163
912.165	0	912.165	-7.84505e-06	912.165	-3.62206e-05	912.165	-0.000124266	912.165	0.000955291	912.165	0.000561267	912.165	-0.00218	912.165	-0.00167	912.165	-0.00362	912.165	-0.00181	912.165	-0.0018
913.129	0	913.129	-7.64716e-06	913.129	-3.53069e-05	913.129	-0.000121131	913.129	0.0009613	913.129	0.000563776	913.129	-0.00212	913.129	-0.00156	913.129	-0.00358	913.129	-0.00163	913.129	-0.00198
914.093	0	914.093	-8.13213e-06	914.093	-3.75461e-05	914.093	-0.000128813	914.093	0.000925432	914.093	0.000548675	914.093	-0.00207	914.093	-0.00145	914.093	-0.00354	914.093	-0.00147	914.093	-0.00217
915.058	0	915.058	-9.18291e-06	915.058	-4.23975e-05	915.058	-0.000145457	915.058	0.000852579	915.058	0.000512355	915.058	-0.00203	915.058	-0.00136	915.058	-0.0035	915.058	-0.00134	915.058	-0.00236
916.022	0	916.022	-1.06049e-05	916.022	-4.89628e-05	916.022	-0.000167982	916.022	0.000749666	916.022	0.000450051	916.022	-0.002	916.022	-0.00131	916.022	-0.00347	916.022	-0.00127	916.022	-0.00254
916.986	0	916.986	-1.21402e-05	916.986	-5.60513e-05	916.986	-0.000192301	916.986	0.000625088	916.986	0.000362722	916.986	-0.00199	916.986	-0.00129	916.986	-0.00346	916.986	-0.00125	916.986	-0.00269
917.95	0	917.95	-1.35755e-05	917.95	-6.26781e-05	917.95	-0.000215036	917.95	0.000489585	917.95	0.000259019	917.95	-0.00201	917.95	-0.00131	917.95	-0.00347	917.95	-0.00129	917.95	-0.00278
918.914	0	918.914	-1.48244e-05	918.914	-6.84443e-05	918.914	-0.000234819	918.914	0.000356395	918.914	0.000150114	918.914	-0.00204	918.914	-0.00136	918.914	-0.00348	918.914	-0.00138	918.914	-0.0028
919.879	0	919.879	-1.58319e-05	919.879	-7.30959e-05	919.879	-0.000250778	919.879	0.000237299	919.879	4.40042e-05	919.879	-0.00209	919.879	-0.00145	919.879	-0.00349	919.879	-0.00151	919.879	-0.00274
920.843	0	920.843	-1.65424e-05	920.843	-7.63763e-05	920.843	-0.000262032	920.843	0.000137388	920.843	-5.62153e-05	920.843	-0.00215	920.843	-0.00155	920.843	-0.00349	920.843	-0.00166	920.843	-0.00261
921.807	0	921.807	-1.69121e-05	921.807	-7.8083e-05	921.807	-0.000267887	921.807	5.47305e-05	921.807	-0.000150843	921.807	-0.00223	921.807	-0.00168	921.807	-0.00347	921.807	-0.00183	921.807	-0.00242
922.771	0	922.771	-1.68489e-05	922.771	-7.77915e-05	922.771	-0.000266887	922.771	-1.03487e-05	922.771	-0.000234686	922.771	-0.0023	922.771	-0.00182	922.771	-0.00343	922.771	-0.00202	922.771	-0.00221
923.736	0	923.736	-1.62051e-05	923.736	-7.48187e-05	923.736	-0.000256688	923.736	-5.09802e-05	923.736	-0.000295747	923.736	-0.00235	923.736	-0.00198	923.736	-0.00336	923.736	-0.00221	923.736	-0.00199
924.7	0	924.7	-1.49519e-05	924.7	-6.9033e-05	924.7	-0.000236838	924.7	-6.00955e-05	924.7	-0.000323654	924.7	-0.00236	924.7	-0.00214	924.7	-0.00327	924.7	-0.00238	924.7	-0.00178
925.664	0	925.664	-1.33204e-05	925.664	-6.15003e-05	925.664	-0.000210995	925.664	-3.78365e-05	925.664	-0.000314495	925.664	-0.00233	925.664	-0.00228	925.664	-0.00315	925.664	-0.00253	925.664	-0.00159
926.628	0	926.628	-1.16739e-05	926.628	-5.38983e-05	926.628	-0.000184914	926.628	9.64506e-06	926.628	-0.00026786	926.628	-0.00223	926.628	-0.00239	926.628	-0.003	926.628	-0.00266	926.628	-0.00144
927.592	0	927.592	-1.02742e-05	927.592	-4.74361e-05	927.592	-0.000162744	927.592	7.38648e-05	927.592	-0.000185474	927.592	-0.00208	927.592	-0.00247	927.592	-0.00282	927.592	-0.00275	927.592	-0.00131
928.557	0	928.557	-9.17482e-06	928.557	-4.23601e-05	928.557	-0.000145329	928.557	0.000147794	928.557	-7.06823e-05	928.557	-0.00186	928.557	-0.00252	928.557	-0.00261	928.557	-0.00281	928.557	-0.00121
929.521	0	929.521	-8.40014e-06	929.521	-3.87835e-05	929.521	-0.000133058	929.521	0.000228228	929.521	7.01421e-05	929.521	-0.0016	929.521	-0.00252	929.521	-0.00238	929.521	-0.00283	929.521	-0.00114
930.485	0	930.485	-7.9801e-06	930.485	-3.68441e-05	930.485	-0.000126405	930.485	0.00031504	930.485	0.000227034	930.485	-0.00132	930.485	-0.00247	930.485	-0.00214	930.485	-0.00279	930.485	-0.0011
931.449	0	931.449	-7.8959e-06	931.449	-3.64554e-05	931.449	-0.000125071	931.449	0.000406743	931.449	0.000389627	931.449	-0.00102	931.449	-0.00238	931.449	-0.00189	931.449	-0.00269	931.449	-0.0011
932.414	0	932.414	-8.09438e-06	932.414	-3.73717e-05	932.414	-0.000128215	932.414	0.000498471	932.414	0.000551031	932.414	-0.000715548	932.414	-0.00225	932.414	-0.00164	932.414	-0.00252	932.414	-0.00112
933.378	0	933.378	-8.38682e-06	933.378	-3.87219e-05	933.378	-0.000132847	933.378	0.000581924	933.378	0.000704256	933.378	-0.000417538	933.378	-0.00209	933.378	-0.00138	933.378	-0.00231	933.378	-0.00118
934.342	0	934.342	-8.45803e-06	934.342	-3.90507e-05	934.342	-0.000133975	934.342	0.000647755	934.342	0.000838813	934.342	-0.000135565	934.342	-0.0019	934.342	-0.00115	934.342	-0.00206	934.342	-0.00126
935.306	0	935.306	-8.07064e-06	935.306	-3.72622e-05	935.306	-0.000127839	935.306	0.000686498	935.306	0.000942302	935.306	0.000114476	935.306	-0.00169	935.306	-0.000957697	935.306	-0.00179	935.306	-0.00136
936.271	0	936.271	-7.23743e-06	936.271	-3.34152e-05	936.271	-0.000114641	936.271	0.000689934	936.271	0.001	936.271	0.000315611	936.271	-0.00148	936.271	-0.000807832	936.271	-0.00151	936.271	-0.00146
937.235	0	937.235	-6.17557e-06	937.235	-2.85126e-05	937.235	-9.78211e-05	937.235	0.000652857	937.235	0.00102	937.235	0.000454117	937.235	-0.00128	937.235	-0.000703742	937.235	-0.00124	937.235	-0.00156
938.199	0	938.199	-5.1855e-06	938.199	-2.39414e-05	938.199	-8.21383e-05	938.199	0.000573901	938.199	0.000985524	938.199	0.000519644	938.199	-0.00109	938.199	-0.000641022	938.199	-0.000994473	938.199	-0.00165
939.163	0	939.163	-4.55912e-06	939.163	-2.10495e-05	939.163	-7.22165e-05	939.163	0.000455018	939.163	0.000905536	939.163	0.000505899	939.163	-0.000934787	939.163	-0.000616089	939.163	-0.000777505	939.163	-0.00171
940.128	0	940.128	-4.46752e-06	940.128	-2.06266e-05	940.128	-7.07656e-05	940.128	0.000302923	940.128	0.000784906	940.128	0.000413902	940.128	-0.000820663	940.128	-0.000625369	940.128	-0.000604638	940.128	-0.00177
941.092	0	941.092	-4.88683e-06	941.092	-2.25625e-05	941.092	-7.74073e-05	941.092	0.000128017	941.092	0.000635181	941.092	0.000253362	941.092	-0.000756203	941.092	-0.000664108	941.092	-0.000482439	941.092	-0.00183
942.056	0	942.056	-5.72544e-06	942.056	-2.64343e-05	942.056	-9.06909e-05	942.056	-5.78667e-05	942.056	0.000472427	942.056	4.09187e-05	942.056	-0.000744386	942.056	-0.000728504	942.056	-0.000411586	942.056	-0.00189
943.02	0	943.02	-6.85903e-06	943.02	-3.16681e-05	943.02	-0.000108647	943.02	-0.000242645	943.02	0.000311383	943.02	-0.000206521	943.02	-0.00078781	943.02	-0.000819232	943.02	-0.000391171	943.02	-0.00197
943.985	0	943.985	-8.25534e-06	943.985	-3.81149e-05	943.985	-0.000130765	943.985	-0.000417542	943.985	0.000159654	943.985	-0.000476555	943.985	-0.000890664	943.985	-0.0009404	943.985	-0.000421511	943.985	-0.00208
944.949	0	944.949	-9.92637e-06	944.949	-4.58301e-05	944.949	-0.000157234	944.949	-0.000576927	944.949	2.12552e-05	944.949	-0.000756643	944.949	-0.00105	944.949	-0.00109	944.949	-0.000496859	944.949	-0.0022
945.913	0	945.913	-1.18083e-05	945.913	-5.45191e-05	945.913	-0.000187044	945.913	-0.000712598	945.913	-9.41625e-05	945.913	-0.00103	945.913	-0.00126	945.913	-0.00124	945.913	-0.000598518	945.913	-0.00233
946.877	0	946.877	-1.37296e-05	946.877	-6.33894e-05	946.877	-0.000217476	946.877	-0.000814066	946.877	-0.000173074	946.877	-0.00126	946.877	-0.00148	946.877	-0.00138	946.877	-0.000701595	946.877	-0.00243
947.841	0	947.841	-1.55376e-05	947.841	-7.17372e-05	947.841	-0.000246116	947.841	-0.000871512	947.841	-0.000207807	947.841	-0.00144	947.841	-0.00171	947.841	-0.00148	947.841	-0.000786294	947.841	-0.00249
948.806	0	948.806	-1.71511e-05	948.806	-7.91866e-05	948.806	-0.000271673	948.806	-0.000876447	948.806	-0.000200631	948.806	-0.00156	948.806	-0.00192	948.806	-0.00156	948.806	-0.000841688	948.806	-0.00251
949.77	0	949.77	-1.85402e-05	949.77	-8.55999e-05	949.77	-0.000293676	949.77	-0.000824628	949.77	-0.00016151	949.77	-0.00161	949.77	-0.00212	949.77	-0.00164	949.77	-0.000865105	949.77	-0.00248
950.734	0	950.734	-1.97002e-05	950.734	-9.09558e-05	950.734	-0.000312051	950.734	-0.000719887	950.734	-0.0001025	950.734	-0.0016	950.734	-0.0023	950.734	-0.00173	950.734	-0.000863661	950.734	-0.00243
951.698	0	951.698	-2.05468e-05	951.698	-9.48647e-05	951.698	-0.000325462	951.698	-0.000573529	951.698	-3.10945e-05	951.698	-0.00154	951.698	-0.00246	951.698	-0.00185	951.698	-0.000849236	951.698	-0.00238
952.663	0	952.663	-2.08606e-05	952.663	-9.63133e-05	952.663	-0.000330431	952.663	-0.000402199	952.663	4.74337e-05	952.663	-0.00143	952.663	-0.00258	952.663	-0.00201	952.663	-0.000833926	952.663	-0.00233
953.627	0	953.627	-2.04255e-05	953.627	-9.43047e-05	953.627	-0.000323541	953.627	-0.000223631	953.627	0.00012422	953.627	-0.0013	953.627	-0.00267	953.627	-0.0022	953.627	-0.000828214	953.627	-0.00229
954.591	0	954.591	-1.92421e-05	954.591	-8.88408e-05	954.591	-0.000304795	954.591	-5.37835e-05	954.591	0.000186202	954.591	-0.00116	954.591	-0.00271	954.591	-0.00241	954.591	-0.000840616	954.591	-0.00226
955.555	0	955.555	-1.75948e-05	955.555	-8.1235e-05	955.555	-0.000278701	955.555	9.31421e-05	955.555	0.000219507	955.555	-0.00104	955.555	-0.00271	955.555	-0.00264	955.555	-0.000879026	955.555	-0.00225
956.519	0	956.519	-1.595e-05	956.519	-7.36413e-05	956.519	-0.000252649	956.519	0.000204841	956.519	0.000213665	956.519	-0.000949919	956.519	-0.00267	956.519	-0.00288	956.519	-0.000950999	956.519	-0.00226
957.484	0	957.484	-1.47585e-05	957.484	-6.814e-05	957.484	-0.000233775	957.484	0.000273575	957.484	0.00016403	957.484	-0.000915334	957.484	-0.00262	957.484	-0.00313	957.484	-0.00106	957.484	-0.00229
958.448	0	958.448	-1.42698e-05	958.448	-6.58836e-05	958.448	-0.000226033	958.448	0.000297124	958.448	7.25818e-05	958.448	-0.000935387	958.448	-0.00258	958.448	-0.00339	958.448	-0.00122	958.448	-0.00235
959.412	0	959.412	-1.45136e-05	959.412	-6.70094e-05	959.412	-0.000229896	959.412	0.000278389	959.412	-5.43567e-05	959.412	-0.00101	959.412	-0.00255	959.412	-0.00364	959.412	-0.00142	959.412	-0.00244
960.376	0	960.376	-1.54346e-05	960.376	-7.12614e-05	960.376	-0.000244484	960.376	0.000222496	960.376	-0.000207566	960.376	-0.00113	960.376	-0.00254	960.376	-0.00387	960.376	-0.00166	960.376	-0.00257
961.341	0	961.341	-1.69711e-05	961.341	-7.83556e-05	961.341	-0.000268822	961.341	0.000137404	961.341	-0.000374941	961.341	-0.00129	961.341	-0.00257	961.341	-0.00409	961.341	-0.00194	961.341	-0.00274
962.305	0	962.305	-1.89847e-05	962.305	-8.76522e-05	962.305	-0.000300717	962.305	3.33623e-05	962.305	-0.000543456	962.305	-0.00147	962.305	-0.00262	962.305	-0.00428	962.305	-0.00222	962.305	-0.00293
963.269	0	963.269	-2.13459e-05	963.269	-9.85542e-05	963.269	-0.00033812	963.269	-7.71848e-05	963.269	-0.000700798	963.269	-0.00168	963.269	-0.00271	963.269	-0.00444	963.269	-0.0025	963.269	-0.00313
964.233	0	964.233	-2.38876e-05	964.233	-0.000110289	964.233	-0.000378379	964.233	-0.000179282	964.233	-0.000833145	964.233	-0.00187	964.233	-0.00282	964.233	-0.00455	964.233	-0.00274	964.233	-0.00332
965.198	0	965.198	-2.63508e-05	965.198	-0.000121662	965.198	-0.000417397	965.198	-0.00025846	965.198	-0.000923888	965.198	-0.00204	965.198	-0.00293	965.198	-0.00459	965.198	-0.0029	965.198	-0.00346
966.162	0	966.162	-2.84731e-05	966.162	-0.00013146	966.162	-0.000451014	966.162	-0.000301749	966.162	-0.000956543	966.162	-0.00215	966.162	-0.00301	966.162	-0.00453	966.162	-0.00296	966.162	-0.00351
967.126	0	967.126	-2.99807e-05	967.126	-0.000138421	967.126	-0.000474895	967.126	-0.000296521	967.126	-0.000919218	967.126	-0.00216	967.126	-0.00303	967.126	-0.00437	967.126	-0.0029	967.126	-0.00346
968.09	0	968.09	-3.05592e-05	968.09	-0.000141092	968.09	-0.000484058	968.09	-0.000236263	968.09	-0.000810972	968.09	-0.00208	968.09	-0.003	968.09	-0.00411	968.09	-0.00271	968.09	-0.0033
969.055	0	969.055	-3.00436e-05	969.055	-0.000138711	969.055	-0.00047589	969.055	-0.000124339	969.055	-0.000643064	969.055	-0.0019	969.055	-0.00291	969.055	-0.0038	969.055	-0.00242	969.055	-0.00306
970.019	0	970.019	-2.84431e-05	970.019	-0.000131322	970.019	-0.000450538	970.019	2.89794e-05	970.019	-0.00043113	970.019	-0.00163	970.019	-0.00279	970.019	-0.00345	970.019	-0.00206	970.019	-0.00277
970.983	0	970.983	-2.58265e-05	970.983	-0.000119241	970.983	-0.000409091	970.983	0.000209189	970.983	-0.000189349	970.983	-0.00131	970.983	-0.00265	970.983	-0.0031	970.983	-0.00166	970.983	-0.00245
971.947	0	971.947	-2.22767e-05	971.947	-0.000102852	971.947	-0.000352863	971.947	0.000399792	971.947	6.79207e-05	971.947	-0.000955668	971.947	-0.00249	971.947	-0.00275	971.947	-0.00124	971.947	-0.00212
972.912	0	972.912	-1.79284e-05	972.912	-8.27756e-05	972.912	-0.000283987	972.912	0.000587875	972.912	0.000325846	972.912	-0.000603908	972.912	-0.00232	972.912	-0.00241	972.912	-0.000842005	972.912	-0.00181
973.876	0	973.876	-1.30533e-05	973.876	-6.02671e-05	973.876	-0.000206764	973.876	0.000765237	973.876	0.000571353	973.876	-0.000278797	973.876	-0.00212	973.876	-0.00208	973.876	-0.000479273	973.876	-0.00152
974.84	0	974.84	-8.10693e-06	974.84	-3.74297e-05	974.84	-0.000128414	974.84	0.00092446	974.84	0.000791605	974.84	-1.49685e-06	974.84	-0.00192	974.84	-0.00177	974.84	-0.000170014	974.84	-0.00127
975.804	0	975.804	-3.61693e-06	975.804	-1.66994e-05	975.804	-5.72922e-05	975.804	0.00106	975.804	0.000973987	975.804	0.000213024	975.804	-0.00173	975.804	-0.00149	975.804	7.13632e-05	975.804	-0.00107
976.768	0	976.768	5.67157e-08	976.768	2.61856e-07	976.768	8.98377e-07	976.768	0.00116	976.768	0.00111	976.768	0.000356796	976.768	-0.00157	976.768	-0.00125	976.768	0.000234433	976.768	-0.000925648
977.733	0	977.733	2.78296e-06	977.733	1.28489e-05	977.733	4.40822e-05	977.733	0.00122	977.733	0.00119	977.733	0.000425674	977.733	-0.00145	977.733	-0.00105	977.733	0.000311562	977.733	-0.000850236
978.697	0	978.697	4.52765e-06	978.697	2.09042e-05	978.697	7.1718e-05	978.697	0.00125	978.697	0.00122	978.697	0.0004169	978.697	-0.00138	978.697	-0.000906454	978.697	0.00029729	978.697	-0.000852974
979.661	0	979.661	5.28507e-06	979.661	2.44012e-05	979.661	8.37156e-05	979.661	0.00123	979.661	0.00119	979.661	0.000330527	979.661	-0.00136	979.661	-0.000823209	979.661	0.000191369	979.661	-0.000939542
980.625	0	980.625	5.07762e-06	980.625	2.34434e-05	980.625	8.04295e-05	980.625	0.00119	980.625	0.00112	980.625	0.000171635	980.625	-0.00139	980.625	-0.000804063	980.625	1.50348e-06	980.625	-0.00111
981.59	0	981.59	3.92212e-06	981.59	1.81085e-05	981.59	6.21265e-05	981.59	0.00111	981.59	0.001	981.59	-4.98337e-05	981.59	-0.00147	981.59	-0.000849984	981.59	-0.000256224	981.59	-0.00134
982.554	0	982.554	1.80178e-06	982.554	8.31881e-06	982.554	2.85402e-05	982.554	0.00102	982.554	0.000856665	982.554	-0.000318948	982.554	-0.00159	982.554	-0.000957425	982.554	-0.000557391	982.554	-0.00162
983.518	0	983.518	-1.1865e-06	983.518	-5.47809e-06	983.518	-1.87942e-05	983.518	0.00090932	983.518	0.000696058	983.518	-0.000614897	983.518	-0.00174	983.518	-0.00111	983.518	-0.000872415	983.518	-0.00192
984.482	0	984.482	-4.81051e-06	984.482	-2.22101e-05	984.482	-7.61985e-05	984.482	0.000800002	984.482	0.000538344	984.482	-0.000911186	984.482	-0.00188	984.482	-0.0013	984.482	-0.00117	984.482	-0.00221
985.447	0	985.447	-8.74694e-06	985.447	-4.03846e-05	985.447	-0.000138552	985.447	0.000701724	985.447	0.000402016	985.447	-0.00118	985.447	-0.00198	985.447	-0.00149	985.447	-0.00143	985.447	-0.00245
986.411	0	986.411	-1.24743e-05	986.411	-5.7594e-05	986.411	-0.000197593	986.411	0.000621845	986.411	0.000299692	986.411	-0.00139	986.411	-0.00204	986.411	-0.00167	986.411	-0.00163	986.411	-0.00263
987.375	0	987.375	-1.5504e-05	987.375	-7.15818e-05	987.375	-0.000245583	987.375	0.000559465	987.375	0.000232729	987.375	-0.00154	987.375	-0.00204	987.375	-0.00183	987.375	-0.00178	987.375	-0.00276
988.339	0	988.339	-1.74798e-05	988.339	-8.07043e-05	988.339	-0.00027688	988.339	0.000509989	988.339	0.000195713	988.339	-0.00161	988.339	-0.002	988.339	-0.00199	988.339	-0.00188	988.339	-0.00283
989.303	0	989.303	-1.81474e-05	989.303	-8.37867e-05	989.303	-0.000287455	989.303	0.000470708	989.303	0.000183558	989.303	-0.00163	989.303	-0.00193	989.303	-0.00214	989.303	-0.00195	989.303	-0.00287
990.268	0	990.268	-1.74155e-05	990.268	-8.04074e-05	990.268	-0.000275862	990.268	0.000442715	990.268	0.000193271	990.268	-0.00158	990.268	-0.00184	990.268	-0.00227	990.268	-0.00198	990.268	-0.00286
991.232	0	991.232	-1.53028e-05	991.232	-7.0653e-05	991.232	-0.000242396	991.232	0.000429198	991.232	0.000223449	991.232	-0.00149	991.232	-0.00172	991.232	-0.00238	991.232	-0.00198	991.232	-0.00281
992.196	0	992.196	-1.1904e-05	992.196	-5.49607e-05	992.196	-0.000188559	992.196	0.000432675	992.196	0.000273239	992.196	-0.00137	992.196	-0.00157	992.196	-0.00245	992.196	-0.00195	992.196	-0.00269
993.16	0	993.16	-7.31978e-06	993.16	-3.37954e-05	993.16	-0.000115945	993.16	0.000453773	993.16	0.000340453	993.16	-0.00123	993.16	-0.0014	993.16	-0.00246	993.16	-0.00188	993.16	-0.00251
994.125	0	994.125	-1.77354e-06	994.125	-8.18843e-06	994.125	-2.80929e-05	994.125	0.000489152	994.125	0.000417403	994.125	-0.00108	994.125	-0.0012	994.125	-0.0024	994.125	-0.00179	994.125	-0.00228
995.089	0	995.089	4.3972e-06	995.089	2.03019e-05	995.089	6.96516e-05	995.089	0.000531874	995.089	0.000493437	995.089	-0.000925932	995.089	-0.00099595	995.089	-0.00228	995.089	-0.00166	995.089	-0.002
996.053	0	996.053	1.09425e-05	996.053	5.05214e-05	996.053	0.000173329	996.053	0.000574331	996.053	0.000557205	996.053	-0.000778359	996.053	-0.000809182	996.053	-0.00211	996.053	-0.00151	996.053	-0.00169
997.017	0	997.017	1.75443e-05	997.017	8.10021e-05	997.017	0.000277902	997.017	0.00060932	997.017	0.000597529	997.017	-0.000653341	997.017	-0.000656535	997.017	-0.0019	997.017	-0.00136	997.017	-0.0014
997.982	0	997.982	2.37904e-05	997.982	0.00010984	997.982	0.00037684	997.982	0.000630866	997.982	0.000607742	997.982	-0.000564222	997.982	-0.000545935	997.982	-0.00168	997.982	-0.00121	997.982	-0.00114
998.946	0	998.946	2.9319e-05	998.946	0.000135366	998.946	0.000464413	998.946	0.000633268	998.946	0.00058402	998.946	-0.000522898	998.946	-0.000483669	998.946	-0.00148	998.946	-0.00111	998.946	-0.000937718
999.91	0	999.91	3.38463e-05	999.91	0.000156268	999.91	0.000536125	999.91	0.000614505	999.91	0.000525372	999.91	-0.000537241	999.91	-0.000475482	999.91	-0.00131	999.91	-0.00104	999.91	-0.00080511
1000.87	0	1000.87	3.70784e-05	1000.87	0.000171191	1000.87	0.000587322	1000.87	0.000576628	1000.87	0.000434576	1000.87	-0.000608373	1000.87	-0.000522962	1000.87	-0.00119	1000.87	-0.00103	1000.87	-0.000747531
1001.84	0	1001.84	3.87528e-05	1001.84	0.000178922	1001.84	0.000613844	1001.84	0.000522996	1001.84	0.000317624	1001.84	-0.000729955	1001.84	-0.000622053	1001.84	-0.00112	1001.84	-0.00107	1001.84	-0.000762357
1002.8	0	1002.8	3.87033e-05	1002.8	0.000178693	1002.8	0.00061306	1002.8	0.000457031	1002.8	0.000181536	1002.8	-0.000891279	1002.8	-0.000763913	1002.8	-0.00112	1002.8	-0.00114	1002.8	-0.000846046
1003.77	0	1003.77	3.6876e-05	1003.77	0.000170256	1003.77	0.000584116	1003.77	0.000382485	1003.77	3.37672e-05	1003.77	-0.00108	1003.77	-0.000935654	1003.77	-0.00118	1003.77	-0.00125	1003.77	-0.000994461
1004.73	0	1004.73	3.34102e-05	1004.73	0.000154255	1004.73	0.000529218	1004.73	0.000303707	1004.73	-0.000116712	1004.73	-0.00128	1004.73	-0.00112	1004.73	-0.00129	1004.73	-0.00139	1004.73	-0.0012
1005.7	0	1005.7	2.86502e-05	1005.7	0.000132278	1005.7	0.000453819	1005.7	0.000225223	1005.7	-0.000258996	1005.7	-0.00147	1005.7	-0.00131	1005.7	-0.00143	1005.7	-0.00156	1005.7	-0.00145
1006.66	0	1006.66	2.3039e-05	1006.66	0.000106371	1006.66	0.000364937	1006.66	0.000152295	1006.66	-0.000380937	1006.66	-0.00164	1006.66	-0.00149	1006.66	-0.00161	1006.66	-0.00175	1006.66	-0.00174
1007.62	0	1007.62	1.71367e-05	1007.62	7.91199e-05	1007.62	0.000271445	1007.62	9.00535e-05	1007.62	-0.000473106	1007.62	-0.00177	1007.62	-0.00164	1007.62	-0.0018	1007.62	-0.00196	1007.62	-0.00204
1008.59	0	1008.59	1.14125e-05	1008.59	5.26917e-05	1008.59	0.000180775	1008.59	4.45338e-05	1008.59	-0.000528961	1008.59	-0.00185	1008.59	-0.00177	1008.59	-0.00199	1008.59	-0.00217	1008.59	-0.00233
1009.55	0	1009.55	6.16636e-06	1009.55	2.84701e-05	1009.55	9.76752e-05	1009.55	2.29492e-05	1009.55	-0.000541624	1009.55	-0.00187	1009.55	-0.00186	1009.55	-0.00217	1009.55	-0.00237	1009.55	-0.00258
1010.52	0	1010.52	1.67194e-06	1010.52	7.71932e-06	1010.52	2.64835e-05	1010.52	3.27995e-05	1010.52	-0.000504532	1010.52	-0.00183	1010.52	-0.00189	1010.52	-0.0023	1010.52	-0.00253	1010.52	-0.00274
1011.48	0	1011.48	-1.79208e-06	1011.48	-8.27402e-06	1011.48	-2.83865e-05	1011.48	7.8404e-05	1011.48	-0.00041622	1011.48	-0.00174	1011.48	-0.00187	1011.48	-0.00236	1011.48	-0.00263	1011.48	-0.00281
1012.45	0	1012.45	-3.97801e-06	1012.45	-1.83665e-05	1012.45	-6.30117e-05	1012.45	0.000157411	1012.45	-0.000283194	1012.45	-0.0016	1012.45	-0.00179	1012.45	-0.00235	1012.45	-0.00267	1012.45	-0.00276
1013.41	0	1013.41	-4.84313e-06	1013.41	-2.23607e-05	1013.41	-7.67152e-05	1013.41	0.000261843	1013.41	-0.000119129	1013.41	-0.00142	1013.41	-0.00166	1013.41	-0.00226	1013.41	-0.00264	1013.41	-0.00262
1014.37	0	1014.37	-4.45218e-06	1014.37	-2.05557e-05	1014.37	-7.05225e-05	1014.37	0.000380207	1014.37	5.94014e-05	1014.37	-0.00121	1014.37	-0.0015	1014.37	-0.00209	1014.37	-0.00254	1014.37	-0.00241
1015.34	0	1015.34	-3.02102e-06	1015.34	-1.3948e-05	1015.34	-4.78529e-05	1015.34	0.000498308	1015.34	0.00023271	1015.34	-0.000997464	1015.34	-0.00134	1015.34	-0.00186	1015.34	-0.00239	1015.34	-0.00217
1016.3	0	1016.3	-9.36209e-07	1016.3	-4.32248e-06	1016.3	-1.48296e-05	1016.3	0.000604407	1016.3	0.000385044	1016.3	-0.000796872	1016.3	-0.00118	1016.3	-0.0016	1016.3	-0.00221	1016.3	-0.00192
1017.27	0	1017.27	1.49551e-06	1017.27	6.90477e-06	1017.27	2.36889e-05	1017.27	0.000690133	1017.27	0.000506567	1017.27	-0.000625876	1017.27	-0.00105	1017.27	-0.00135	1017.27	-0.00202	1017.27	-0.00171
1018.23	0	1018.23	4.06897e-06	1018.23	1.87864e-05	1018.23	6.44525e-05	1018.23	0.000750932	1018.23	0.000591861	1018.23	-0.000492969	1018.23	-0.000951818	1018.23	-0.00111	1018.23	-0.00184	1018.23	-0.00152
1019.2	0	1019.2	6.69325e-06	1019.2	3.09027e-05	1019.2	0.000106021	1019.2	0.000787597	1019.2	0.000640323	1019.2	-0.000398658	1019.2	-0.000880986	1019.2	-0.000908501	1019.2	-0.00167	1019.2	-0.00138
1020.16	0	1020.16	9.33249e-06	1020.16	4.30881e-05	1020.16	0.000147827	1020.16	0.000803364	1020.16	0.000653361	1020.16	-0.00033961	1020.16	-0.000838236	1020.16	-0.000735966	1020.16	-0.00152	1020.16	-0.00128
1021.12	0	1021.12	1.19102e-05	1021.12	5.49892e-05	1021.12	0.000188657	1021.12	0.000801841	1021.12	0.00063299	1021.12	-0.000311999	1021.12	-0.000819665	1021.12	-0.000600457	1021.12	-0.00137	1021.12	-0.00123
1022.09	0	1022.09	1.4255e-05	1022.09	6.58156e-05	1022.09	0.0002258	1022.09	0.000785687	1022.09	0.000581379	1022.09	-0.000312812	1022.09	-0.00082046	1022.09	-0.000505691	1022.09	-0.00124	1022.09	-0.00124
1023.05	0	1023.05	1.61898e-05	1023.05	7.47484e-05	1023.05	0.000256447	1023.05	0.000755293	1023.05	0.000501017	1023.05	-0.000339159	1023.05	-0.000838171	1023.05	-0.000455561	1023.05	-0.00114	1023.05	-0.0013
1024.02	0	1024.02	1.75631e-05	1024.02	8.10887e-05	1024.02	0.000278199	1024.02	0.000710985	1024.02	0.000395843	1024.02	-0.000388538	1024.02	-0.000872319	1024.02	-0.000454117	1024.02	-0.00107	1024.02	-0.00143
1024.98	0	1024.98	1.82998e-05	1024.98	8.44904e-05	1024.98	0.00028987	1024.98	0.000654045	1024.98	0.000273274	1024.98	-0.000457253	1024.98	-0.000921263	1024.98	-0.00050357	1024.98	-0.00105	1024.98	-0.00161
1025.94	0	1025.94	1.84378e-05	1025.94	8.51274e-05	1025.94	0.000292055	1025.94	0.00058886	1025.94	0.000144735	1025.94	-0.000534961	1025.94	-0.000979334	1025.94	-0.000597901	1025.94	-0.00108	1025.94	-0.00183
1026.91	0	1026.91	1.81095e-05	1026.91	8.36117e-05	1026.91	0.000286855	1026.91	0.000520341	1026.91	2.26269e-05	1026.91	-0.000610773	1026.91	-0.00104	1026.91	-0.000727567	1026.91	-0.00115	1026.91	-0.00208
1027.87	0	1027.87	1.74887e-05	1027.87	8.07454e-05	1027.87	0.000277021	1027.87	0.000454949	1027.87	-8.0765e-05	1027.87	-0.00067393	1027.87	-0.00109	1027.87	-0.000877526	1027.87	-0.00125	1027.87	-0.00231
1028.84	0	1028.84	1.67314e-05	1028.84	7.72487e-05	1028.84	0.000265025	1028.84	0.000399259	1028.84	-0.000155204	1028.84	-0.000717051	1028.84	-0.00111	1028.84	-0.00103	1028.84	-0.00137	1028.84	-0.00249
1029.8	0	1029.8	1.59601e-05	1029.8	7.36879e-05	1029.8	0.000252808	1029.8	0.000359535	1029.8	-0.00019422	1029.8	-0.000737839	1029.8	-0.00112	1029.8	-0.00117	1029.8	-0.00148	1029.8	-0.0026
1030.77	0	1030.77	1.52476e-05	1030.77	7.03984e-05	1030.77	0.000241523	1030.77	0.000336846	1030.77	-0.000197636	1030.77	-0.000739296	1030.77	-0.0011	1030.77	-0.0013	1030.77	-0.00159	1030.77	-0.00264
1031.73	0	1031.73	1.45948e-05	1031.73	6.73842e-05	1031.73	0.000231182	1031.73	0.000327287	1031.73	-0.000171947	1031.73	-0.000729121	1031.73	-0.00107	1031.73	-0.00141	1031.73	-0.00168	1031.73	-0.00261
1032.69	0	1032.69	1.39381e-05	1032.69	6.43524e-05	1032.69	0.00022078	1032.69	0.000324854	1032.69	-0.000127994	1032.69	-0.000717196	1032.69	-0.00103	1032.69	-0.00151	1032.69	-0.00174	1032.69	-0.00253
1033.66	0	1033.66	1.31828e-05	1033.66	6.08652e-05	1033.66	0.000208816	1033.66	0.000321371	1033.66	-7.74537e-05	1033.66	-0.000713079	1033.66	-0.001	1033.66	-0.00161	1033.66	-0.0018	1033.66	-0.00244
1034.62	0	1034.62	1.21484e-05	1034.62	5.60892e-05	1034.62	0.000192431	1034.62	0.000310644	1034.62	-3.03066e-05	1034.62	-0.000726152	1034.62	-0.000988532	1034.62	-0.00171	1034.62	-0.00184	1034.62	-0.00234
1035.59	0	1035.59	1.07296e-05	1035.59	4.95387e-05	1035.59	0.000169957	1035.59	0.000290576	1035.59	8.77696e-06	1035.59	-0.000761356	1035.59	-0.000992069	1035.59	-0.00181	1035.59	-0.00188	1035.59	-0.00224
1036.55	0	1036.55	8.92268e-06	1036.55	4.1196e-05	1036.55	0.000141335	1036.55	0.000260837	1036.55	3.75022e-05	1036.55	-0.000819141	1036.55	-0.00101	1036.55	-0.00191	1036.55	-0.00191	1036.55	-0.00215
1037.52	0	1037.52	6.81893e-06	1037.52	3.1483e-05	1037.52	0.000108012	1037.52	0.000224893	1037.52	5.81605e-05	1037.52	-0.000892763	1037.52	-0.00104	1037.52	-0.00202	1037.52	-0.00193	1037.52	-0.00205
1038.48	0	1038.48	4.6795e-06	1038.48	2.16052e-05	1038.48	7.41232e-05	1038.48	0.000187553	1038.48	7.41245e-05	1038.48	-0.000974729	1038.48	-0.00107	1038.48	-0.00211	1038.48	-0.00191	1038.48	-0.00193
1039.44	0	1039.44	2.79628e-06	1039.44	1.29104e-05	1039.44	4.42931e-05	1039.44	0.000154911	1039.44	8.88329e-05	1039.44	-0.00106	1039.44	-0.00108	1039.44	-0.00218	1039.44	-0.00186	1039.44	-0.0018
1040.41	0	1040.41	1.28671e-06	1040.41	5.94073e-06	1040.41	2.03815e-05	1040.41	0.00013076	1040.41	0.000103757	1040.41	-0.00114	1040.41	-0.00108	1040.41	-0.00224	1040.41	-0.00177	1040.41	-0.00165
1041.37	0	1041.37	1.10608e-07	1041.37	5.10675e-07	1041.37	1.75202e-06	1041.37	0.000113693	1041.37	0.000117262	1041.37	-0.00122	1041.37	-0.00106	1041.37	-0.00227	1041.37	-0.00165	1041.37	-0.00151
1042.34	0	1042.34	-8.09186e-07	1042.34	-3.73601e-06	1042.34	-1.28175e-05	1042.34	9.95702e-05	1042.34	0.000126328	1042.34	-0.00129	1042.34	-0.00102	1042.34	-0.00229	1042.34	-0.0015	1042.34	-0.00137
1043.3	0	1043.3	-1.57146e-06	1043.3	-7.25544e-06	1043.3	-2.4892e-05	1043.3	8.58931e-05	1043.3	0.000128885	1043.3	-0.00137	1043.3	-0.000980857	1043.3	-0.0023	1043.3	-0.00135	1043.3	-0.00126
1044.27	0	1044.27	-2.25953e-06	1044.27	-1.04323e-05	1044.27	-3.5791e-05	1044.27	7.14238e-05	1044.27	0.000125319	1044.27	-0.00146	1044.27	-0.000935478	1044.27	-0.00231	1044.27	-0.00121	1044.27	-0.00117
1045.23	0	1045.23	-2.89701e-06	1045.23	-1.33755e-05	1045.23	-4.58887e-05	1045.23	5.70684e-05	1045.23	0.000118392	1045.23	-0.00154	1045.23	-0.000889396	1045.23	-0.00232	1045.23	-0.00108	1045.23	-0.0011
1046.19	0	1046.19	-3.44168e-06	1046.19	-1.58903e-05	1046.19	-5.45163e-05	1046.19	4.3701e-05	1046.19	0.000111874	1046.19	-0.00162	1046.19	-0.000843504	1046.19	-0.00232	1046.19	-0.000972499	1046.19	-0.00104
1047.16	0	1047.16	-3.8232e-06	1047.16	-1.76517e-05	1047.16	-6.05596e-05	1047.16	3.3454e-05	1047.16	0.000109264	1047.16	-0.00168	1047.16	-0.000797103	1047.16	-0.00233	1047.16	-0.000876943	1047.16	-0.000993071
1048.12	0	1048.12	-4.01263e-06	1048.12	-1.85263e-05	1048.12	-6.356e-05	1048.12	2.71628e-05	1048.12	0.000112336	1048.12	-0.00173	1048.12	-0.000750177	1048.12	-0.00232	1048.12	-0.000795775	1048.12	-0.000945015
1049.09	0	1049.09	-4.01107e-06	1049.09	-1.85191e-05	1049.09	-6.35353e-05	1049.09	2.57702e-05	1049.09	0.000122376	1049.09	-0.00176	1049.09	-0.000703541	1049.09	-0.00231	1049.09	-0.000726478	1049.09	-0.000893207
1050.05	0	1050.05	-3.84812e-06	1050.05	-1.77668e-05	1050.05	-6.09542e-05	1050.05	2.91167e-05	1050.05	0.000138775	1050.05	-0.00178	1050.05	-0.000659743	1050.05	-0.00229	1050.05	-0.00066779	1050.05	-0.000839666
1051.01	0	1051.01	-3.57791e-06	1051.01	-1.65192e-05	1051.01	-5.66741e-05	1051.01	3.59242e-05	1051.01	0.00015756	1051.01	-0.0018	1051.01	-0.000623039	1051.01	-0.00227	1051.01	-0.000622218	1051.01	-0.000792335
1051.98	0	1051.98	-3.26863e-06	1051.98	-1.50913e-05	1051.98	-5.17751e-05	1051.98	4.23235e-05	1051.98	0.000173289	1051.98	-0.0018	1051.98	-0.000597505	1051.98	-0.00227	1051.98	-0.000594835	1051.98	-0.00076186
1052.94	0	1052.94	-2.99017e-06	1052.94	-1.38056e-05	1052.94	-4.73643e-05	1052.94	4.46434e-05	1052.94	0.000182647	1052.94	-0.00181	1052.94	-0.000584993	1052.94	-0.00227	1052.94	-0.000588894	1052.94	-0.000755675
1053.91	0	1053.91	-2.80243e-06	1053.91	-1.29388e-05	1053.91	-4.43905e-05	1053.91	4.23776e-05	1053.91	0.000185069	1053.91	-0.00182	1053.91	-0.000584865	1053.91	-0.00227	1053.91	-0.000603293	1053.91	-0.000772656
1054.87	0	1054.87	-2.741e-06	1054.87	-1.26552e-05	1054.87	-4.34174e-05	1054.87	3.5955e-05	1054.87	0.000181453	1054.87	-0.00182	1054.87	-0.000594791	1054.87	-0.00228	1054.87	-0.000633137	1054.87	-0.00080479
1055.84	0	1055.84	-2.80727e-06	1055.84	-1.29612e-05	1055.84	-4.44672e-05	1055.84	2.73976e-05	1055.84	0.000173214	1055.84	-0.00183	1055.84	-0.000611871	1055.84	-0.0023	1055.84	-0.000671766	1055.84	-0.00084355
1056.8	0	1056.8	-2.94741e-06	1056.8	-1.36082e-05	1056.8	-4.6687e-05	1056.8	1.97334e-05	1056.8	0.000163151	1056.8	-0.00184	1056.8	-0.000631865	1056.8	-0.00231	1056.8	-0.000710629	1056.8	-0.000879412
1057.76	0	1057.76	-3.07716e-06	1057.76	-1.42073e-05	1057.76	-4.87422e-05	1057.76	1.46937e-05	1057.76	0.000154253	1057.76	-0.00184	1057.76	-0.000650232	1057.76	-0.00232	1057.76	-0.000741772	1057.76	-0.000905274
1058.73	0	1058.73	-3.11736e-06	1058.73	-1.43928e-05	1058.73	-4.93789e-05	1058.73	1.40913e-05	1058.73	0.000149855	1058.73	-0.00183	1058.73	-0.000662145	1058.73	-0.00233	1058.73	-0.000759416	1058.73	-0.000919826
1059.69	0	1059.69	-3.06795e-06	1059.69	-1.41647e-05	1059.69	-4.85963e-05	1059.69	1.73242e-05	1059.69	0.000149999	1059.69	-0.00182	1059.69	-0.000666857	1059.69	-0.00232	1059.69	-0.000765487	1059.69	-0.000927418
1060.66	0	1060.66	-2.9836e-06	1060.66	-1.37753e-05	1060.66	-4.72603e-05	1060.66	2.18479e-05	1060.66	0.000152377	1060.66	-0.00181	1060.66	-0.000667052	1060.66	-0.00232	1060.66	-0.000766486	1060.66	-0.000932473
1061.62	0	1061.62	-2.91046e-06	1061.62	-1.34376e-05	1061.62	-4.61017e-05	1061.62	2.54381e-05	1061.62	0.000154684	1061.62	-0.0018	1061.62	-0.00066569	1061.62	-0.00231	1061.62	-0.000767439	1061.62	-0.000937297
1062.59	0	1062.59	-2.86822e-06	1062.59	-1.32426e-05	1062.59	-4.54326e-05	1062.59	2.70869e-05	1062.59	0.000155705	1062.59	-0.00179	1062.59	-0.000664903	1062.59	-0.00231	1062.59	-0.00077056	1062.59	-0.000942943
1063.55	0	1063.55	-2.85422e-06	1063.55	-1.31779e-05	1063.55	-4.52109e-05	1063.55	2.66823e-05	1063.55	0.000155477	1063.55	-0.0018	1063.55	-0.000665647	1063.55	-0.00231	1063.55	-0.000775853	1063.55	-0.000949758
1064.51	0	1064.51	-2.85253e-06	1064.51	-1.31701e-05	1064.51	-4.51841e-05	1064.51	2.54403e-05	1064.51	0.000154714	1064.51	-0.0018	1064.51	-0.000667541	1064.51	-0.00231	1064.51	-0.000782097	1064.51	-0.000957479
1065.48	0	1065.48	-2.84625e-06	1065.48	-1.31411e-05	1065.48	-4.50846e-05	1065.48	2.45192e-05	1065.48	0.000154088	1065.48	-0.0018	1065.48	-0.000669706	1065.48	-0.00232	1065.48	-0.000788462	1065.48	-0.000965554
1066.44	0	1066.44	-2.82951e-06	1066.44	-1.30638e-05	1066.44	-4.48194e-05	1066.44	2.43941e-05	1066.44	0.000153746	1066.44	-0.0018	1066.44	-0.000671638	1066.44	-0.00232	1066.44	-0.000794726	1066.44	-0.000973546
1067.41	0	1067.41	-2.81277e-06	1067.41	-1.29865e-05	1067.41	-4.45542e-05	1067.41	2.4269e-05	1067.41	0.000153404	1067.41	-0.0018	1067.41	-0.00067357	1067.41	-0.00232	1067.41	-0.00080099	1067.41	-0.000981537
1068.37	0	1068.37	-2.79602e-06	1068.37	-1.29092e-05	1068.37	-4.4289e-05	1068.37	2.4144e-05	1068.37	0.000153062	1068.37	-0.0018	1068.37	-0.000675502	1068.37	-0.00232	1068.37	-0.000807255	1068.37	-0.000989528
1069.34	0	1069.34	-2.77928e-06	1069.34	-1.28319e-05	1069.34	-4.40238e-05	1069.34	2.40189e-05	1069.34	0.000152719	1069.34	-0.0018	1069.34	-0.000677434	1069.34	-0.00232	1069.34	-0.000813519	1069.34	-0.000997519
1070.3	0	1070.3	-2.76254e-06	1070.3	-1.27546e-05	1070.3	-4.37586e-05	1070.3	2.38938e-05	1070.3	0.000152377	1070.3	-0.00179	1070.3	-0.000679367	1070.3	-0.00232	1070.3	-0.000819783	1070.3	-0.00101
1071.26	0	1071.26	-2.7458e-06	1071.26	-1.26773e-05	1071.26	-4.34934e-05	1071.26	2.37687e-05	1071.26	0.000152035	1071.26	-0.00179	1071.26	-0.000681299	1071.26	-0.00232	1071.26	-0.000826047	1071.26	-0.00101
1072.23	0	1072.23	-2.72905e-06	1072.23	-1.26e-05	1072.23	-4.32282e-05	1072.23	2.36437e-05	1072.23	0.000151693	1072.23	-0.00179	1072.23	-0.000683231	1072.23	-0.00233	1072.23	-0.000832311	1072.23	-0.00102
1073.19	0	1073.19	-2.71231e-06	1073.19	-1.25227e-05	1073.19	-4.2963e-05	1073.19	2.35186e-05	1073.19	0.000151351	1073.19	-0.00179	1073.19	-0.000685163	1073.19	-0.00233	1073.19	-0.000838575	1073.19	-0.00103
1074.16	0	1074.16	-2.69557e-06	1074.16	-1.24454e-05	1074.16	-4.26978e-05	1074.16	2.33935e-05	1074.16	0.000151009	1074.16	-0.00179	1074.16	-0.000687095	1074.16	-0.00233	1074.16	-0.000844839	1074.16	-0.00104
1075.12	0	1075.12	-2.67882e-06	1075.12	-1.23681e-05	1075.12	-4.24326e-05	1075.12	2.32684e-05	1075.12	0.000150667	1075.12	-0.00179	1075.12	-0.000689027	1075.12	-0.00233	1075.12	-0.000851103	1075.12	-0.00105
1076.08	0	1076.08	-2.66208e-06	1076.08	-1.22908e-05	1076.08	-4.21674e-05	1076.08	2.31433e-05	1076.08	0.000150325	1076.08	-0.00179	1076.08	-0.000690959	1076.08	-0.00233	1076.08	-0.000857367	1076.08	-0.00105
1077.05	0	1077.05	-2.64534e-06	1077.05	-1.22135e-05	1077.05	-4.19022e-05	1077.05	2.30182e-05	1077.05	0.000149983	1077.05	-0.00179	1077.05	-0.000692891	1077.05	-0.00233	1077.05	-0.000863631	1077.05	-0.00106
1078.01	0	1078.01	-2.6286e-06	1078.01	-1.21362e-05	1078.01	-4.1637e-05	1078.01	2.28931e-05	1078.01	0.000149641	1078.01	-0.00179	1078.01	-0.000694823	1078.01	-0.00233	1078.01	-0.000869895	1078.01	-0.00107
1078.98	0	1078.98	-2.61185e-06	1078.98	-1.20589e-05	1078.98	-4.13718e-05	1078.98	2.2768e-05	1078.98	0.000149299	1078.98	-0.00179	1078.98	-0.000696755	1078.98	-0.00233	1078.98	-0.000876159	1078.98	-0.00108
1079.94	0	1079.94	-2.59511e-06	1079.94	-1.19816e-05	1079.94	-4.11066e-05	1079.94	2.26429e-05	1079.94	0.000148957	1079.94	-0.00179	1079.94	-0.000698687	1079.94	-0.00234	1079.94	-0.000882423	1079.94	-0.00109
1080.91	0	1080.91	-2.57837e-06	1080.91	-1.19043e-05	1080.91	-4.08414e-05	1080.91	2.25178e-05	1080.91	0.000148615	1080.91	-0.00179	1080.91	-0.000700619	1080.91	-0.00234	1080.91	-0.000888687	1080.91	-0.00109
1081.87	0	1081.87	-2.56163e-06	1081.87	-1.1827e-05	1081.87	-4.05762e-05	1081.87	2.23927e-05	1081.87	0.000148273	1081.87	-0.00179	1081.87	-0.000702551	1081.87	-0.00234	1081.87	-0.000894952	1081.87	-0.0011
1082.83	0	1082.83	-2.54488e-06	1082.83	-1.17497e-05	1082.83	-4.0311e-05	1082.83	2.22676e-05	1082.83	0.00014793	1082.83	-0.00178	1082.83	-0.000704483	1082.83	-0.00234	1082.83	-0.000901216	1082.83	-0.00111
1083.8	0	1083.8	-2.52814e-06	1083.8	-1.16724e-05	1083.8	-4.00457e-05	1083.8	2.21425e-05	1083.8	0.000147588	1083.8	-0.00178	1083.8	-0.000706415	1083.8	-0.00234	1083.8	-0.00090748	1083.8	-0.00112
1084.76	0	1084.76	-2.5114e-06	1084.76	-1.15951e-05	1084.76	-3.97805e-05	1084.76	2.20173e-05	1084.76	0.000147246	1084.76	-0.00178	1084.76	-0.000708348	1084.76	-0.00234	1084.76	-0.000913744	1084.76	-0.00113
1085.73	0	1085.73	-2.49466e-06	1085.73	-1.15178e-05	1085.73	-3.95153e-05	1085.73	2.18922e-05	1085.73	0.000146904	1085.73	-0.00178	1085.73	-0.00071028	1085.73	-0.00234	1085.73	-0.000920008	1085.73	-0.00113
1086.69	0	1086.69	-2.47791e-06	1086.69	-1.14405e-05	1086.69	-3.92501e-05	1086.69	2.17671e-05	1086.69	0.000146562	1086.69	-0.00178	1086.69	-0.000712212	1086.69	-0.00234	1086.69	-0.000926272	1086.69	-0.00114
1087.65	0	1087.65	-2.46117e-06	1087.65	-1.13632e-05	1087.65	-3.89849e-05	1087.65	2.1642e-05	1087.65	0.00014622	1087.65	-0.00178	1087.65	-0.000714144	1087.65	-0.00235	1087.65	-0.000932536	1087.65	-0.00115
1088.62	0	1088.62	-2.44443e-06	1088.62	-1.12859e-05	1088.62	-3.87197e-05	1088.62	2.15169e-05	1088.62	0.000145878	1088.62	-0.00178	1088.62	-0.000716076	1088.62	-0.00235	1088.62	-0.0009388	1088.62	-0.00116
1089.58	0	1089.58	-2.42768e-06	1089.58	-1.12086e-05	1089.58	-3.84545e-05	1089.58	2.13918e-05	1089.58	0.000145536	1089.58	-0.00178	1089.58	-0.000718008	1089.58	-0.00235	1089.58	-0.000945064	1089.58	-0.00117
1090.55	0	1090.55	-2.41094e-06	1090.55	-1.11313e-05	1090.55	-3.81893e-05	1090.55	2.12667e-05	1090.55	0.000145194	1090.55	-0.00178	1090.55	-0.00071994	1090.55	-0.00235	1090.55	-0.000951328	1090.55	-0.00117
1091.51	0	1091.51	-2.3942e-06	1091.51	-1.1054e-05	1091.51	-3.79241e-05	1091.51	2.11416e-05	1091.51	0.000144852	1091.51	-0.00178	1091.51	-0.000721872	1091.51	-0.00235	1091.51	-0.000957592	1091.51	-0.00118
1092.48	0	1092.48	-2.37746e-06	1092.48	-1.09767e-05	1092.48	-3.76589e-05	1092.48	2.10165e-05	1092.48	0.00014451	1092.48	-0.00178	1092.48	-0.000723804	1092.48	-0.00235	1092.48	-0.000963857	1092.48	-0.00119
1093.44	0	1093.44	-2.36071e-06	1093.44	-1.08994e-05	1093.44	-3.73937e-05	1093.44	2.08914e-05	1093.44	0.000144168	1093.44	-0.00178	1093.44	-0.000725736	1093.44	-0.00235	1093.44	-0.000970121	1093.44	-0.0012
1094.4	0	1094.4	-2.34397e-06	1094.4	-1.08221e-05	1094.4	-3.71285e-05	1094.4	2.07663e-05	1094.4	0.000143826	1094.4	-0.00177	1094.4	-0.000727668	1094.4	-0.00235	1094.4	-0.000976385	1094.4	-0.00121
1095.37	0	1095.37	-2.32723e-06	1095.37	-1.07448e-05	1095.37	-3.68633e-05	1095.37	2.06412e-05	1095.37	0.000143484	1095.37	-0.00177	1095.37	-0.0007296	1095.37	-0.00236	1095.37	-0.000982649	1095.37	-0.00121
1096.33	0	1096.33	-2.31049e-06	1096.33	-1.06675e-05	1096.33	-3.65981e-05	1096.33	2.05161e-05	1096.33	0.000143141	1096.33	-0.00177	1096.33	-0.000731532	1096.33	-0.00236	1096.33	-0.000988913	1096.33	-0.00122
1097.3	0	1097.3	-2.29374e-06	1097.3	-1.05902e-05	1097.3	-3.63329e-05	1097.3	2.03911e-05	1097.3	0.000142799	1097.3	-0.00177	1097.3	-0.000733464	1097.3	-0.00236	1097.3	-0.000995177	1097.3	-0.00123
1098.26	0	1098.26	-2.277e-06	1098.26	-1.05129e-05	1098.26	-3.60677e-05	1098.26	2.0266e-05	1098.26	0.000142457	1098.26	-0.00177	1098.26	-0.000735396	1098.26	-0.00236	1098.26	-0.001	1098.26	-0.00124
1099.23	0	1099.23	-2.26026e-06	1099.23	-1.04356e-05	1099.23	-3.58025e-05	1099.23	2.01409e-05	1099.23	0.000142115	1099.23	-0.00177	1099.23	-0.000737328	1099.23	-0.00236	1099.23	-0.00101	1099.23	-0.00125
1100.19	0	1100.19	-2.24352e-06	1100.19	-1.03583e-05	1100.19	-3.55373e-05	1100.19	2.00158e-05	1100.19	0.000141773	1100.19	-0.00177	1100.19	-0.000739261	1100.19	-0.00236	1100.19	-0.00101	1100.19	-0.00125
1101.15	0	1101.15	-2.22677e-06	1101.15	-1.0281e-05	1101.15	-3.52721e-05	1101.15	1.98908e-05	1101.15	0.000141431	1101.15	-0.00177	1101.15	-0.000741193	1101.15	-0.00236	1101.15	-0.00102	1101.15	-0.00126
1102.12	0	1102.12	-2.21003e-06	1102.12	-1.02037e-05	1102.12	-3.50069e-05	1102.12	1.97657e-05	1102.12	0.000141089	1102.12	-0.00177	1102.12	-0.000743125	1102.12	-0.00236	1102.12	-0.00103	1102.12	-0.00127
1103.08	0	1103.08	-2.19329e-06	1103.08	-1.01264e-05	1103.08	-3.47417e-05	1103.08	1.96406e-05	1103.08	0.000140747	1103.08	-0.00177	1103.08	-0.000745057	1103.08	-0.00237	1103.08	-0.00103	1103.08	-0.00128
1104.05	0	1104.05	-2.17654e-06	1104.05	-1.00491e-05	1104.05	-3.44765e-05	1104.05	1.95155e-05	1104.05	0.000140405	1104.05	-0.00177	1104.05	-0.000746989	1104.05	-0.00237	1104.05	-0.00104	1104.05	-0.00129
1105.01	0	1105.01	-2.1598e-06	1105.01	-9.97181e-06	1105.01	-3.42113e-05	1105.01	1.93904e-05	1105.01	0.000140063	1105.01	-0.00177	1105.01	-0.000748921	1105.01	-0.00237	1105.01	-0.00105	1105.01	-0.00129
1105.98	0	1105.98	-2.14306e-06	1105.98	-9.89451e-06	1105.98	-3.39461e-05	1105.98	1.92653e-05	1105.98	0.000139721	1105.98	-0.00177	1105.98	-0.000750853	1105.98	-0.00237	1105.98	-0.00105	1105.98	-0.0013
1106.94	0	1106.94	-2.12632e-06	1106.94	-9.81721e-06	1106.94	-3.36809e-05	1106.94	1.91402e-05	1106.94	0.000139379	1106.94	-0.00176	1106.94	-0.000752785	1106.94	-0.00237	1106.94	-0.00106	1106.94	-0.00131
1107.9	0	1107.9	-2.10957e-06	1107.9	-9.7399e-06	1107.9	-3.34157e-05	1107.9	1.90152e-05	1107.9	0.000139037	1107.9	-0.00176	1107.9	-0.000754717	1107.9	-0.00237	1107.9	-0.00106	1107.9	-0.00132
1108.87	0	1108.87	-2.09283e-06	1108.87	-9.6626e-06	1108.87	-3.31505e-05	1108.87	1.889e-05	1108.87	0.000138695	1108.87	-0.00176	1108.87	-0.000756649	1108.87	-0.00237	1108.87	-0.00107	1108.87	-0.00133
1109.83	0	1109.83	-2.07609e-06	1109.83	-9.5853e-06	1109.83	-3.28852e-05	1109.83	1.87649e-05	1109.83	0.000138352	1109.83	-0.00176	1109.83	-0.000758581	1109.83	-0.00237	1109.83	-0.00108	1109.83	-0.00133
1110.8	0	1110.8	-2.05935e-06	1110.8	-9.508e-06	1110.8	-3.262e-05	1110.8	1.86398e-05	1110.8	0.00013801	1110.8	-0.00176	1110.8	-0.000760513	1110.8	-0.00238	1110.8	-0.00108	1110.8	-0.00134
1111.76	0	1111.76	-2.0426e-06	1111.76	-9.4307e-06	1111.76	-3.23548e-05	1111.76	1.85147e-05	1111.76	0.000137668	1111.76	-0.00176	1111.76	-0.000762445	1111.76	-0.00238	1111.76	-0.00109	1111.76	-0.00135
1112.72	0	1112.72	-2.02586e-06	1112.72	-9.3534e-06	1112.72	-3.20896e-05	1112.72	1.83896e-05	1112.72	0.000137326	1112.72	-0.00176	1112.72	-0.000764377	1112.72	-0.00238	1112.72	-0.0011	1112.72	-0.00136
1113.69	0	1113.69	-2.00912e-06	1113.69	-9.2761e-06	1113.69	-3.18244e-05	1113.69	1.82645e-05	1113.69	0.000136984	1113.69	-0.00176	1113.69	-0.000766309	1113.69	-0.00238	1113.69	-0.0011	1113.69	-0.00137
1114.65	0	1114.65	-1.99238e-06	1114.65	-9.1988e-06	1114.65	-3.15592e-05	1114.65	1.81393e-05	1114.65	0.000136642	1114.65	-0.00176	1114.65	-0.000768242	1114.65	-0.00238	1114.65	-0.00111	1114.65	-0.00137
1115.62	0	1115.62	-1.97563e-06	1115.62	-9.1215e-06	1115.62	-3.1294e-05	1115.62	1.80142e-05	1115.62	0.0001363	1115.62	-0.00176	1115.62	-0.000770174	1115.62	-0.00238	1115.62	-0.00111	1115.62	-0.00138
1116.58	0	1116.58	-1.95889e-06	1116.58	-9.0442e-06	1116.58	-3.10288e-05	1116.58	1.78891e-05	1116.58	0.000135958	1116.58	-0.00176	1116.58	-0.000772106	1116.58	-0.00238	1116.58	-0.00112	1116.58	-0.00139
1117.55	0	1117.55	-1.94215e-06	1117.55	-8.9669e-06	1117.55	-3.07636e-05	1117.55	1.7764e-05	1117.55	0.000135616	1117.55	-0.00176	1117.55	-0.000774038	1117.55	-0.00238	1117.55	-0.00113	1117.55	-0.0014
1118.51	0	1118.51	-1.92541e-06	1118.51	-8.8896e-06	1118.51	-3.04984e-05	1118.51	1.76389e-05	1118.51	0.000135274	1118.51	-0.00175	1118.51	-0.00077597	1118.51	-0.00238	1118.51	-0.00113	1118.51	-0.00141
1119.47	0	1119.47	-1.90866e-06	1119.47	-8.81229e-06	1119.47	-3.02332e-05	1119.47	1.75138e-05	1119.47	0.000134932	1119.47	-0.00175	1119.47	-0.000777902	1119.47	-0.00239	1119.47	-0.00114	1119.47	-0.00141
1120.44	0	1120.44	-1.89192e-06	1120.44	-8.73499e-06	1120.44	-2.9968e-05	1120.44	1.73887e-05	1120.44	0.00013459	1120.44	-0.00175	1120.44	-0.000779834	1120.44	-0.00239	1120.44	-0.00115	1120.44	-0.00142
1121.4	0	1121.4	-1.87518e-06	1121.4	-8.65769e-06	1121.4	-2.97028e-05	1121.4	1.72636e-05	1121.4	0.000134248	1121.4	-0.00175	1121.4	-0.000781766	1121.4	-0.00239	1121.4	-0.00115	1121.4	-0.00143
1122.37	0	1122.37	-1.85843e-06	1122.37	-8.58039e-06	1122.37	-2.94376e-05	1122.37	1.71385e-05	1122.37	0.000133906	1122.37	-0.00175	1122.37	-0.000783698	1122.37	-0.00239	1122.37	-0.00116	1122.37	-0.00144
1123.33	0	1123.33	-1.84169e-06	1123.33	-8.50309e-06	1123.33	-2.91724e-05	1123.33	1.70134e-05	1123.33	0.000133564	1123.33	-0.00175	1123.33	-0.00078563	1123.33	-0.00239	1123.33	-0.00116	1123.33	-0.00145
1124.3	0	1124.3	-1.82495e-06	1124.3	-8.42579e-06	1124.3	-2.89072e-05	1124.3	1.68883e-05	1124.3	0.000133221	1124.3	-0.00175	1124.3	-0.000787562	1124.3	-0.00239	1124.3	-0.00117	1124.3	-0.00145
1125.26	0	1125.26	-1.80821e-06	1125.26	-8.34849e-06	1125.26	-2.8642e-05	1125.26	1.67632e-05	1125.26	0.000132879	1125.26	-0.00175	1125.26	-0.000789494	1125.26	-0.00239	1125.26	-0.00118	1125.26	-0.00146
1126.22	0	1126.22	-1.79146e-06	1126.22	-8.27119e-06	1126.22	-2.83768e-05	1126.22	1.66382e-05	1126.22	0.000132537	1126.22	-0.00175	1126.22	-0.000791426	1126.22	-0.00239	1126.22	-0.00118	1126.22	-0.00147
1127.19	0	1127.19	-1.77472e-06	1127.19	-8.19389e-06	1127.19	-2.81116e-05	1127.19	1.65131e-05	1127.19	0.000132195	1127.19	-0.00175	1127.19	-0.000793358	1127.19	-0.0024	1127.19	-0.00119	1127.19	-0.00148
1128.15	0	1128.15	-1.75798e-06	1128.15	-8.11659e-06	1128.15	-2.78464e-05	1128.15	1.6388e-05	1128.15	0.000131853	1128.15	-0.00175	1128.15	-0.00079529	1128.15	-0.0024	1128.15	-0.0012	1128.15	-0.00148
1129.12	0	1129.12	-1.74124e-06	1129.12	-8.03929e-06	1129.12	-2.75812e-05	1129.12	1.62629e-05	1129.12	0.000131511	1129.12	-0.00175	1129.12	-0.000797222	1129.12	-0.0024	1129.12	-0.0012	1129.12	-0.00149
1130.08	0	1130.08	-1.72449e-06	1130.08	-7.96198e-06	1130.08	-2.7316e-05	1130.08	1.61379e-05	1130.08	0.000131169	1130.08	-0.00175	1130.08	-0.000799155	1130.08	-0.0024	1130.08	-0.00121	1130.08	-0.0015
1131.05	0	1131.05	-1.70775e-06	1131.05	-7.88468e-06	1131.05	-2.70508e-05	1131.05	1.60128e-05	1131.05	0.000130827	1131.05	-0.00174	1131.05	-0.000801087	1131.05	-0.0024	1131.05	-0.00121	1131.05	-0.00151
1132.01	0	1132.01	-1.69101e-06	1132.01	-7.80738e-06	1132.01	-2.67856e-05	1132.01	1.58877e-05	1132.01	0.000130485	1132.01	-0.00174	1132.01	-0.000803019	1132.01	-0.0024	1132.01	-0.00122	1132.01	-0.00152
1132.97	0	1132.97	-1.67427e-06	1132.97	-7.73008e-06	1132.97	-2.65204e-05	1132.97	1.57626e-05	1132.97	0.000130143	1132.97	-0.00174	1132.97	-0.000804951	1132.97	-0.0024	1132.97	-0.00123	1132.97	-0.00152
1133.94	0	1133.94	-1.65752e-06	1133.94	-7.65278e-06	1133.94	-2.62552e-05	1133.94	1.56375e-05	1133.94	0.000129801	1133.94	-0.00174	1133.94	-0.000806883	1133.94	-0.0024	1133.94	-0.00123	1133.94	-0.00153
1134.9	0	1134.9	-1.64078e-06	1134.9	-7.57548e-06	1134.9	-2.599e-05	1134.9	1.55124e-05	1134.9	0.000129459	1134.9	-0.00174	1134.9	-0.000808815	1134.9	-0.00241	1134.9	-0.00124	1134.9	-0.00154
1135.87	0	1135.87	-1.62404e-06	1135.87	-7.49818e-06	1135.87	-2.57247e-05	1135.87	1.53874e-05	1135.87	0.000129117	1135.87	-0.00174	1135.87	-0.000810747	1135.87	-0.00241	1135.87	-0.00125	1135.87	-0.00155
1136.83	0	1136.83	-1.60729e-06	1136.83	-7.42088e-06	1136.83	-2.54595e-05	1136.83	1.52623e-05	1136.83	0.000128774	1136.83	-0.00174	1136.83	-0.000812679	1136.83	-0.00241	1136.83	-0.00125	1136.83	-0.00156
1137.8	0	1137.8	-1.59055e-06	1137.8	-7.34358e-06	1137.8	-2.51943e-05	1137.8	1.51372e-05	1137.8	0.000128432	1137.8	-0.00174	1137.8	-0.000814611	1137.8	-0.00241	1137.8	-0.00126	1137.8	-0.00156
1138.76	0	1138.76	-1.57381e-06	1138.76	-7.26628e-06	1138.76	-2.49291e-05	1138.76	1.50121e-05	1138.76	0.00012809	1138.76	-0.00174	1138.76	-0.000816543	1138.76	-0.00241	1138.76	-0.00126	1138.76	-0.00157
1139.72	0	1139.72	-1.55707e-06	1139.72	-7.18898e-06	1139.72	-2.46639e-05	1139.72	1.4887e-05	1139.72	0.000127748	1139.72	-0.00174	1139.72	-0.000818475	1139.72	-0.00241	1139.72	-0.00127	1139.72	-0.00158
1140.69	0	1140.69	-1.54032e-06	1140.69	-7.11167e-06	1140.69	-2.43987e-05	1140.69	1.47618e-05	1140.69	0.000127406	1140.69	-0.00174	1140.69	-0.000820407	1140.69	-0.00241	1140.69	-0.00128	1140.69	-0.00159
1141.65	0	1141.65	-1.52358e-06	1141.65	-7.03437e-06	1141.65	-2.41335e-05	1141.65	1.46367e-05	1141.65	0.000127064	1141.65	-0.00174	1141.65	-0.000822339	1141.65	-0.00241	1141.65	-0.00128	1141.65	-0.0016
1142.62	0	1142.62	-1.50684e-06	1142.62	-6.95707e-06	1142.62	-2.38683e-05	1142.62	1.45116e-05	1142.62	0.000126722	1142.62	-0.00173	1142.62	-0.000824271	1142.62	-0.00242	1142.62	-0.00129	1142.62	-0.0016
1143.58	0	1143.58	-1.4901e-06	1143.58	-6.87977e-06	1143.58	-2.36031e-05	1143.58	1.43864e-05	1143.58	0.00012638	1143.58	-0.00173	1143.58	-0.000826203	1143.58	-0.00242	1143.58	-0.0013	1143.58	-0.00161
1144.55	0	1144.55	-1.47335e-06	1144.55	-6.80247e-06	1144.55	-2.33379e-05	1144.55	1.42614e-05	1144.55	0.000126038	1144.55	-0.00173	1144.55	-0.000828135	1144.55	-0.00242	1144.55	-0.0013	1144.55	-0.00162
1145.51	0	1145.51	-1.45661e-06	1145.51	-6.72517e-06	1145.51	-2.30727e-05	1145.51	1.41362e-05	1145.51	0.000125696	1145.51	-0.00173	1145.51	-0.000830068	1145.51	-0.00242	1145.51	-0.00131	1145.51	-0.00163
1146.47	0	1146.47	-1.43987e-06	1146.47	-6.64787e-06	1146.47	-2.28075e-05	1146.47	1.40111e-05	1146.47	0.000125354	1146.47	-0.00173	1146.47	-0.000832	1146.47	-0.00242	1146.47	-0.00131	1146.47	-0.00164
1147.44	0	1147.44	-1.42313e-06	1147.44	-6.57057e-06	1147.44	-2.25423e-05	1147.44	1.38859e-05	1147.44	0.000125012	1147.44	-0.00173	1147.44	-0.000833932	1147.44	-0.00242	1147.44	-0.00132	1147.44	-0.00164
1148.4	0	1148.4	-1.40638e-06	1148.4	-6.49327e-06	1148.4	-2.22771e-05	1148.4	1.37608e-05	1148.4	0.00012467	1148.4	-0.00173	1148.4	-0.000835864	1148.4	-0.00242	1148.4	-0.00133	1148.4	-0.00165
1149.37	0	1149.37	-1.38964e-06	1149.37	-6.41597e-06	1149.37	-2.20119e-05	1149.37	1.36357e-05	1149.37	0.000124328	1149.37	-0.00173	1149.37	-0.000837796	1149.37	-0.00242	1149.37	-0.00133	1149.37	-0.00166
1150.33	0	1150.33	-1.3729e-06	1150.33	-6.33867e-06	1150.33	-2.17467e-05	1150.33	1.35106e-05	1150.33	0.000123986	1150.33	-0.00173	1150.33	-0.000839728	1150.33	-0.00243	1150.33	-0.00134	1150.33	-0.00167
1151.3	0	1151.3	-1.35615e-06	1151.3	-6.26137e-06	1151.3	-2.14815e-05	1151.3	1.33855e-05	1151.3	0.000123643	1151.3	-0.00173	1151.3	-0.00084166	1151.3	-0.00243	1151.3	-0.00135	1151.3	-0.00168
1152.26	0	1152.26	-1.33941e-06	1152.26	-6.18407e-06	1152.26	-2.12163e-05	1152.26	1.32604e-05	1152.26	0.000123301	1152.26	-0.00173	1152.26	-0.000843592	1152.26	-0.00243	1152.26	-0.00135	1152.26	-0.00168
1153.22	0	1153.22	-1.32267e-06	1153.22	-6.10677e-06	1153.22	-2.09511e-05	1153.22	1.31353e-05	1153.22	0.000122959	1153.22	-0.00173	1153.22	-0.000845524	1153.22	-0.00243	1153.22	-0.00136	1153.22	-0.00169
1154.19	0	1154.19	-1.30593e-06	1154.19	-6.02946e-06	1154.19	-2.06859e-05	1154.19	1.30103e-05	1154.19	0.000122617	1154.19	-0.00173	1154.19	-0.000847456	1154.19	-0.00243	1154.19	-0.00136	1154.19	-0.0017
1155.15	0	1155.15	-1.28918e-06	1155.15	-5.95216e-06	1155.15	-2.04207e-05	1155.15	1.28852e-05	1155.15	0.000122275	1155.15	-0.00172	1155.15	-0.000849388	1155.15	-0.00243	1155.15	-0.00137	1155.15	-0.00171
1156.12	0	1156.12	-1.27244e-06	1156.12	-5.87486e-06	1156.12	-2.01555e-05	1156.12	1.27601e-05	1156.12	0.000121933	1156.12	-0.00172	1156.12	-0.00085132	1156.12	-0.00243	1156.12	-0.00138	1156.12	-0.00172
1157.08	0	1157.08	-1.2557e-06	1157.08	-5.79756e-06	1157.08	-1.98903e-05	1157.08	1.2635e-05	1157.08	0.000121591	1157.08	-0.00172	1157.08	-0.000853252	1157.08	-0.00243	1157.08	-0.00138	1157.08	-0.00172
1158.04	0	1158.04	-1.23896e-06	1158.04	-5.72026e-06	1158.04	-1.96251e-05	1158.04	1.251e-05	1158.04	0.000121249	1158.04	-0.00172	1158.04	-0.000855184	1158.04	-0.00244	1158.04	-0.00139	1158.04	-0.00173
1159.01	0	1159.01	-1.22221e-06	1159.01	-5.64296e-06	1159.01	-1.93599e-05	1159.01	1.2385e-05	1159.01	0.000120907	1159.01	-0.00172	1159.01	-0.000857116	1159.01	-0.00244	1159.01	-0.0014	1159.01	-0.00174
1159.97	0	1159.97	-1.20547e-06	1159.97	-5.56566e-06	1159.97	-1.90947e-05	1159.97	1.22599e-05	1159.97	0.000120565	1159.97	-0.00172	1159.97	-0.000859049	1159.97	-0.00244	1159.97	-0.0014	1159.97	-0.00175
1160.94	0	1160.94	-1.18873e-06	1160.94	-5.48836e-06	1160.94	-1.88295e-05	1160.94	1.21348e-05	1160.94	0.000120223	1160.94	-0.00172	1160.94	-0.000860981	1160.94	-0.00244	1160.94	-0.00141	1160.94	-0.00176
1161.9	0	1161.9	-1.17199e-06	1161.9	-5.41106e-06	1161.9	-1.85642e-05	1161.9	1.20097e-05	1161.9	0.000119881	1161.9	-0.00172	1161.9	-0.000862913	1161.9	-0.00244	1161.9	-0.00141	1161.9	-0.00176
1162.87	0	1162.87	-1.15524e-06	1162.87	-5.33376e-06	1162.87	-1.8299e-05	1162.87	1.18847e-05	1162.87	0.000119539	1162.87	-0.00172	1162.87	-0.000864845	1162.87	-0.00244	1162.87	-0.00142	1162.87	-0.00177
1163.83	0	1163.83	-1.1385e-06	1163.83	-5.25645e-06	1163.83	-1.80338e-05	1163.83	1.17596e-05	1163.83	0.000119196	1163.83	-0.00172	1163.83	-0.000866777	1163.83	-0.00244	1163.83	-0.00143	1163.83	-0.00178
1164.79	0	1164.79	-1.12176e-06	1164.79	-5.17915e-06	1164.79	-1.77686e-05	1164.79	1.16345e-05	1164.79	0.000118854	1164.79	-0.00172	1164.79	-0.000868709	1164.79	-0.00244	1164.79	-0.00143	1164.79	-0.00179
1165.76	0	1165.76	-1.10501e-06	1165.76	-5.10185e-06	1165.76	-1.75034e-05	1165.76	1.15094e-05	1165.76	0.000118512	1165.76	-0.00172	1165.76	-0.000870641	1165.76	-0.00245	1165.76	-0.00144	1165.76	-0.0018
1166.72	0	1166.72	-1.08827e-06	1166.72	-5.02455e-06	1166.72	-1.72382e-05	1166.72	1.13843e-05	1166.72	0.00011817	1166.72	-0.00171	1166.72	-0.000872573	1166.72	-0.00245	1166.72	-0.00145	1166.72	-0.0018
1167.69	0	1167.69	-1.07153e-06	1167.69	-4.94725e-06	1167.69	-1.6973e-05	1167.69	1.12592e-05	1167.69	0.000117828	1167.69	-0.00171	1167.69	-0.000874505	1167.69	-0.00245	1167.69	-0.00145	1167.69	-0.00181
1168.65	0	1168.65	-1.05479e-06	1168.65	-4.86995e-06	1168.65	-1.67078e-05	1168.65	1.1134e-05	1168.65	0.000117486	1168.65	-0.00171	1168.65	-0.000876437	1168.65	-0.00245	1168.65	-0.00146	1168.65	-0.00182
1169.62	0	1169.62	-1.03804e-06	1169.62	-4.79265e-06	1169.62	-1.64426e-05	1169.62	1.10089e-05	1169.62	0.000117144	1169.62	-0.00171	1169.62	-0.000878369	1169.62	-0.00245	1169.62	-0.00146	1169.62	-0.00183
1170.58	0	1170.58	-1.0213e-06	1170.58	-4.71535e-06	1170.58	-1.61774e-05	1170.58	1.08838e-05	1170.58	0.000116802	1170.58	-0.00171	1170.58	-0.000880301	1170.58	-0.00245	1170.58	-0.00147	1170.58	-0.00184
1171.54	0	1171.54	-1.00456e-06	1171.54	-4.63805e-06	1171.54	-1.59122e-05	1171.54	1.07586e-05	1171.54	0.00011646	1171.54	-0.00171	1171.54	-0.000882233	1171.54	-0.00245	1171.54	-0.00148	1171.54	-0.00184
1172.51	0	1172.51	-9.87816e-07	1172.51	-4.56075e-06	1172.51	-1.5647e-05	1172.51	1.06335e-05	1172.51	0.000116118	1172.51	-0.00171	1172.51	-0.000884165	1172.51	-0.00245	1172.51	-0.00148	1172.51	-0.00185
1173.47	0	1173.47	-9.71073e-07	1173.47	-4.48345e-06	1173.47	-1.53818e-05	1173.47	1.05085e-05	1173.47	0.000115776	1173.47	-0.00171	1173.47	-0.000886097	1173.47	-0.00245	1173.47	-0.00149	1173.47	-0.00186
1174.44	0	1174.44	-9.54331e-07	1174.44	-4.40615e-06	1174.44	-1.51166e-05	1174.44	1.03833e-05	1174.44	0.000115434	1174.44	-0.00171	1174.44	-0.00088803	1174.44	-0.00246	1174.44	-0.0015	1174.44	-0.00187
1175.4	0	1175.4	-9.37588e-07	1175.4	-4.32885e-06	1175.4	-1.48514e-05	1175.4	1.02582e-05	1175.4	0.000115092	1175.4	-0.00171	1175.4	-0.000889962	1175.4	-0.00246	1175.4	-0.0015	1175.4	-0.00188
1176.37	0	1176.37	-9.20846e-07	1176.37	-4.25154e-06	1176.37	-1.45862e-05	1176.37	1.01331e-05	1176.37	0.00011475	1176.37	-0.00171	1176.37	-0.000891894	1176.37	-0.00246	1176.37	-0.00151	1176.37	-0.00188
1177.33	0	1177.33	-9.04103e-07	1177.33	-4.17424e-06	1177.33	-1.4321e-05	1177.33	1.0008e-05	1177.33	0.000114408	1177.33	-0.00171	1177.33	-0.000893826	1177.33	-0.00246	1177.33	-0.00152	1177.33	-0.00189
1178.29	0	1178.29	-8.8736e-07	1178.29	-4.09694e-06	1178.29	-1.40558e-05	1178.29	9.88286e-06	1178.29	0.000114065	1178.29	-0.00171	1178.29	-0.000895758	1178.29	-0.00246	1178.29	-0.00152	1178.29	-0.0019
1179.26	0	1179.26	-8.70618e-07	1179.26	-4.01964e-06	1179.26	-1.37906e-05	1179.26	9.75775e-06	1179.26	0.000113723	1179.26	-0.0017	1179.26	-0.00089769	1179.26	-0.00246	1179.26	-0.00153	1179.26	-0.00191
1180.22	0	1180.22	-8.53875e-07	1180.22	-3.94234e-06	1180.22	-1.35254e-05	1180.22	9.63264e-06	1180.22	0.000113381	1180.22	-0.0017	1180.22	-0.000899622	1180.22	-0.00246	1180.22	-0.00153	1180.22	-0.00192
1181.19	0	1181.19	-8.37132e-07	1181.19	-3.86504e-06	1181.19	-1.32602e-05	1181.19	9.50755e-06	1181.19	0.000113039	1181.19	-0.0017	1181.19	-0.000901554	1181.19	-0.00246	1181.19	-0.00154	1181.19	-0.00192
1182.15	0	1182.15	-8.2039e-07	1182.15	-3.78774e-06	1182.15	-1.2995e-05	1182.15	9.3824e-06	1182.15	0.000112697	1182.15	-0.0017	1182.15	-0.000903486	1182.15	-0.00247	1182.15	-0.00155	1182.15	-0.00193
1183.12	0	1183.12	-8.03647e-07	1183.12	-3.71044e-06	1183.12	-1.27298e-05	1183.12	9.25736e-06	1183.12	0.000112355	1183.12	-0.0017	1183.12	-0.000905418	1183.12	-0.00247	1183.12	-0.00155	1183.12	-0.00194
1184.08	0	1184.08	-7.86904e-07	1184.08	-3.63314e-06	1184.08	-1.24646e-05	1184.08	9.13229e-06	1184.08	0.000112013	1184.08	-0.0017	1184.08	-0.00090735	1184.08	-0.00247	1184.08	-0.00156	1184.08	-0.00195
1185.04	0	1185.04	-7.70162e-07	1185.04	-3.55584e-06	1185.04	-1.21994e-05	1185.04	9.00724e-06	1185.04	0.000111671	1185.04	-0.0017	1185.04	-0.000909282	1185.04	-0.00247	1185.04	-0.00157	1185.04	-0.00196
1186.01	0	1186.01	-7.53419e-07	1186.01	-3.47854e-06	1186.01	-1.19342e-05	1186.01	8.88213e-06	1186.01	0.000111329	1186.01	-0.0017	1186.01	-0.000911214	1186.01	-0.00247	1186.01	-0.00157	1186.01	-0.00196
1186.97	0	1186.97	-7.36676e-07	1186.97	-3.40123e-06	1186.97	-1.1669e-05	1186.97	8.75709e-06	1186.97	0.000110987	1186.97	-0.0017	1186.97	-0.000913146	1186.97	-0.00247	1186.97	-0.00158	1186.97	-0.00197
1187.94	0	1187.94	-7.19934e-07	1187.94	-3.32393e-06	1187.94	-1.14037e-05	1187.94	8.63203e-06	1187.94	0.000110645	1187.94	-0.0017	1187.94	-0.000915078	1187.94	-0.00247	1187.94	-0.00158	1187.94	-0.00198
1188.9	0	1188.9	-7.03191e-07	1188.9	-3.24663e-06	1188.9	-1.11385e-05	1188.9	8.50701e-06	1188.9	0.000110303	1188.9	-0.0017	1188.9	-0.000917011	1188.9	-0.00247	1188.9	-0.00159	1188.9	-0.00199
1189.86	0	1189.86	-6.86448e-07	1189.86	-3.16933e-06	1189.86	-1.08733e-05	1189.86	8.38188e-06	1189.86	0.000109961	1189.86	-0.0017	1189.86	-0.000918943	1189.86	-0.00248	1189.86	-0.0016	1189.86	-0.002
1190.83	0	1190.83	-6.69705e-07	1190.83	-3.09203e-06	1190.83	-1.06081e-05	1190.83	8.25683e-06	1190.83	0.000109618	1190.83	-0.00169	1190.83	-0.000920875	1190.83	-0.00248	1190.83	-0.0016	1190.83	-0.002
1191.79	0	1191.79	-6.52963e-07	1191.79	-3.01473e-06	1191.79	-1.03429e-05	1191.79	8.13178e-06	1191.79	0.000109276	1191.79	-0.00169	1191.79	-0.000922807	1191.79	-0.00248	1191.79	-0.00161	1191.79	-0.00201
1192.76	0	1192.76	-6.3622e-07	1192.76	-2.93743e-06	1192.76	-1.00777e-05	1192.76	8.00671e-06	1192.76	0.000108934	1192.76	-0.00169	1192.76	-0.000924739	1192.76	-0.00248	1192.76	-0.00162	1192.76	-0.00202
1193.72	0	1193.72	-6.19477e-07	1193.72	-2.86013e-06	1193.72	-9.81252e-06	1193.72	7.88156e-06	1193.72	0.000108592	1193.72	-0.00169	1193.72	-0.000926671	1193.72	-0.00248	1193.72	-0.00162	1193.72	-0.00203
1194.68	0	1194.68	-6.02735e-07	1194.68	-2.78283e-06	1194.68	-9.54732e-06	1194.68	7.75649e-06	1194.68	0.00010825	1194.68	-0.00169	1194.68	-0.000928603	1194.68	-0.00248	1194.68	-0.00163	1194.68	-0.00204
1195.65	0	1195.65	-5.85992e-07	1195.65	-2.70553e-06	1195.65	-9.28212e-06	1195.65	7.63138e-06	1195.65	0.000107908	1195.65	-0.00169	1195.65	-0.000930535	1195.65	-0.00248	1195.65	-0.00163	1195.65	-0.00204
1196.61	0	1196.61	-5.6925e-07	1196.61	-2.62823e-06	1196.61	-9.01691e-06	1196.61	7.50627e-06	1196.61	0.000107566	1196.61	-0.00169	1196.61	-0.000932467	1196.61	-0.00248	1196.61	-0.00164	1196.61	-0.00205
1197.58	0	1197.58	-5.52507e-07	1197.58	-2.55092e-06	1197.58	-8.75171e-06	1197.58	7.38116e-06	1197.58	0.000107224	1197.58	-0.00169	1197.58	-0.000934399	1197.58	-0.00249	1197.58	-0.00165	1197.58	-0.00206
1198.54	0	1198.54	-5.35764e-07	1198.54	-2.47362e-06	1198.54	-8.48651e-06	1198.54	7.25605e-06	1198.54	0.000106882	1198.54	-0.00169	1198.54	-0.000936331	1198.54	-0.00249	1198.54	-0.00165	1198.54	-0.00207
1199.51	0	1199.51	-5.19022e-07	1199.51	-2.39632e-06	1199.51	-8.2213e-06	1199.51	7.13092e-06	1199.51	0.00010654	1199.51	-0.00169	1199.51	-0.000938263	1199.51	-0.00249	1199.51	-0.00166	1199.51	-0.00208
1200.47	0	1200.47	-5.02279e-07	1200.47	-2.31902e-06	1200.47	-7.9561e-06	1200.47	7.00578e-06	1200.47	0.000106198	1200.47	-0.00169	1200.47	-0.000940195	1200.47	-0.00249	1200.47	-0.00167	1200.47	-0.00208
1201.43	0	1201.43	-4.85536e-07	1201.43	-2.24172e-06	1201.43	-7.6909e-06	1201.43	6.88064e-06	1201.43	0.000105856	1201.43	-0.00169	1201.43	-0.000942127	1201.43	-0.00249	1201.43	-0.00167	1201.43	-0.00209
1202.4	0	1202.4	-4.68794e-07	1202.4	-2.16442e-06	1202.4	-7.42569e-06	1202.4	6.7556e-06	1202.4	0.000105514	1202.4	-0.00169	1202.4	-0.000944059	1202.4	-0.00249	1202.4	-0.00168	1202.4	-0.0021
1203.36	0	1203.36	-4.52051e-07	1203.36	-2.08712e-06	1203.36	-7.16049e-06	1203.36	6.63046e-06	1203.36	0.000105172	1203.36	-0.00168	1203.36	-0.000945991	1203.36	-0.00249	1203.36	-0.00168	1203.36	-0.00211
1204.33	0	1204.33	-4.35309e-07	1204.33	-2.00982e-06	1204.33	-6.89529e-06	1204.33	6.50531e-06	1204.33	0.00010483	1204.33	-0.00168	1204.33	-0.000947924	1204.33	-0.00249	1204.33	-0.00169	1204.33	-0.00212
1205.29	0	1205.29	-4.18566e-07	1205.29	-1.93252e-06	1205.29	-6.63009e-06	1205.29	6.38019e-06	1205.29	0.000104487	1205.29	-0.00168	1205.29	-0.000949856	1205.29	-0.0025	1205.29	-0.0017	1205.29	-0.00212
1206.26	0	1206.26	-4.01823e-07	1206.26	-1.85522e-06	1206.26	-6.36488e-06	1206.26	6.25507e-06	1206.26	0.000104145	1206.26	-0.00168	1206.26	-0.000951788	1206.26	-0.0025	1206.26	-0.0017	1206.26	-0.00213
1207.22	0	1207.22	-3.85081e-07	1207.22	-1.77792e-06	1207.22	-6.09968e-06	1207.22	6.12997e-06	1207.22	0.000103803	1207.22	-0.00168	1207.22	-0.00095372	1207.22	-0.0025	1207.22	-0.00171	1207.22	-0.00214
1208.18	0	1208.18	-3.68338e-07	1208.18	-1.70062e-06	1208.18	-5.83447e-06	1208.18	6.00486e-06	1208.18	0.000103461	1208.18	-0.00168	1208.18	-0.000955652	1208.18	-0.0025	1208.18	-0.00172	1208.18	-0.00215
1209.15	0	1209.15	-3.51595e-07	1209.15	-1.62332e-06	1209.15	-5.56927e-06	1209.15	5.87975e-06	1209.15	0.000103119	1209.15	-0.00168	1209.15	-0.000957584	1209.15	-0.0025	1209.15	-0.00172	1209.15	-0.00216
1210.11	0	1210.11	-3.34853e-07	1210.11	-1.54602e-06	1210.11	-5.30407e-06	1210.11	5.75466e-06	1210.11	0.000102777	1210.11	-0.00168	1210.11	-0.000959516	1210.11	-0.0025	1210.11	-0.00173	1210.11	-0.00216
1211.08	0	1211.08	-3.1811e-07	1211.08	-1.46871e-06	1211.08	-5.03886e-06	1211.08	5.62952e-06	1211.08	0.000102435	1211.08	-0.00168	1211.08	-0.000961448	1211.08	-0.0025	1211.08	-0.00173	1211.08	-0.00217
1212.04	0	1212.04	-3.01367e-07	1212.04	-1.39141e-06	1212.04	-4.77366e-06	1212.04	5.50445e-06	1212.04	0.000102093	1212.04	-0.00168	1212.04	-0.00096338	1212.04	-0.0025	1212.04	-0.00174	1212.04	-0.00218
1213.01	0	1213.01	-2.84625e-07	1213.01	-1.31411e-06	1213.01	-4.50846e-06	1213.01	5.37938e-06	1213.01	0.000101751	1213.01	-0.00168	1213.01	-0.000965312	1213.01	-0.00251	1213.01	-0.00175	1213.01	-0.00219
1213.97	0	1213.97	-2.67882e-07	1213.97	-1.23681e-06	1213.97	-4.24325e-06	1213.97	5.25435e-06	1213.97	0.000101409	1213.97	-0.00168	1213.97	-0.000967244	1213.97	-0.00251	1213.97	-0.00175	1213.97	-0.0022
1214.93	0	1214.93	-2.51139e-07	1214.93	-1.15951e-06	1214.93	-3.97805e-06	1214.93	5.12923e-06	1214.93	0.000101067	1214.93	-0.00167	1214.93	-0.000969176	1214.93	-0.00251	1214.93	-0.00176	1214.93	-0.0022
1215.9	0	1215.9	-2.34397e-07	1215.9	-1.08221e-06	1215.9	-3.71284e-06	1215.9	5.00418e-06	1215.9	0.000100725	1215.9	-0.00167	1215.9	-0.000971108	1215.9	-0.00251	1215.9	-0.00177	1215.9	-0.00221
1216.86	0	1216.86	-2.17654e-07	1216.86	-1.00491e-06	1216.86	-3.44764e-06	1216.86	4.87915e-06	1216.86	0.000100383	1216.86	-0.00167	1216.86	-0.00097304	1216.86	-0.00251	1216.86	-0.00177	1216.86	-0.00222
1217.83	0	1217.83	-2.00911e-07	1217.83	-9.27606e-07	1217.83	-3.18243e-06	1217.83	4.75411e-06	1217.83	0.000100041	1217.83	-0.00167	1217.83	-0.000974972	1217.83	-0.00251	1217.83	-0.00178	1217.83	-0.00223
1218.79	0	1218.79	-1.84168e-07	1218.79	-8.50306e-07	1218.79	-2.91723e-06	1218.79	4.629e-06	1218.79	9.96984e-05	1218.79	-0.00167	1218.79	-0.000976905	1218.79	-0.00251	1218.79	-0.00178	1218.79	-0.00224
1219.76	0	1219.76	-1.67426e-07	1219.76	-7.73004e-07	1219.76	-2.65202e-06	1219.76	4.50395e-06	1219.76	9.93564e-05	1219.76	-0.00167	1219.76	-0.000978837	1219.76	-0.00251	1219.76	-0.00179	1219.76	-0.00224
1220.72	0	1220.72	-1.48859e-07	1220.72	-6.8728e-07	1220.72	-2.35792e-06	1220.72	4.37888e-06	1220.72	9.90143e-05	1220.72	-0.00167	1220.72	-0.000980769	1220.72	-0.00252	1220.72	-0.0018	1220.72	-0.00225
1221.68	0	1221.68	-1.2948e-07	1221.68	-5.97811e-07	1221.68	-2.05097e-06	1221.68	4.25383e-06	1221.68	9.86722e-05	1221.68	-0.00167	1221.68	-0.000982701	1221.68	-0.00252	1221.68	-0.0018	1221.68	-0.00226
1222.65	0	1222.65	-1.10199e-07	1222.65	-5.08787e-07	1222.65	-1.74555e-06	1222.65	4.12869e-06	1222.65	9.83301e-05	1222.65	-0.00167	1222.65	-0.000984633	1222.65	-0.00252	1222.65	-0.00181	1222.65	-0.00227
1223.61	0	1223.61	-9.18109e-08	1223.61	-4.23891e-07	1223.61	-1.45429e-06	1223.61	4.00361e-06	1223.61	9.79881e-05	1223.61	-0.00167	1223.61	-0.000986565	1223.61	-0.00252	1223.61	-0.00182	1223.61	-0.00228
1224.58	0	1224.58	-7.50141e-08	1224.58	-3.4634e-07	1224.58	-1.18822e-06	1224.58	3.87851e-06	1224.58	9.7646e-05	1224.58	-0.00167	1224.58	-0.000988497	1224.58	-0.00252	1224.58	-0.00182	1224.58	-0.00228
1225.54	0	1225.54	-6.03948e-08	1225.54	-2.78843e-07	1225.54	-9.56654e-07	1225.54	3.75339e-06	1225.54	9.73039e-05	1225.54	-0.00167	1225.54	-0.000990429	1225.54	-0.00252	1225.54	-0.00183	1225.54	-0.00229
1226.51	0	1226.51	-4.8433e-08	1226.51	-2.23615e-07	1226.51	-7.67178e-07	1226.51	3.62828e-06	1226.51	9.69619e-05	1226.51	-0.00167	1226.51	-0.000992361	1226.51	-0.00252	1226.51	-0.00183	1226.51	-0.0023
1227.47	0	1227.47	-3.95e-08	1227.47	-1.82372e-07	1227.47	-6.2568e-07	1227.47	3.50318e-06	1227.47	9.66198e-05	1227.47	-0.00166	1227.47	-0.000994293	1227.47	-0.00252	1227.47	-0.00184	1227.47	-0.00231
1228.43	0	1228.43	-3.38656e-08	1228.43	-1.56358e-07	1228.43	-5.36432e-07	1228.43	3.37803e-06	1228.43	9.62777e-05	1228.43	-0.00166	1228.43	-0.000996225	1228.43	-0.00253	1228.43	-0.00185	1228.43	-0.00232
1229.4	0	1229.4	-3.16896e-08	1229.4	-1.46311e-07	1229.4	-5.01963e-07	1229.4	3.25288e-06	1229.4	9.59357e-05	1229.4	-0.00166	1229.4	-0.000998157	1229.4	-0.00253	1229.4	-0.00185	1229.4	-0.00232
1230.36	0	1230.36	-3.30249e-08	1230.36	-1.52476e-07	1230.36	-5.23115e-07	1230.36	3.12774e-06	1230.36	9.55936e-05	1230.36	-0.00166	1230.36	-0.001	1230.36	-0.00253	1230.36	-0.00186	1230.36	-0.00233
1231.33	0	1231.33	-3.78161e-08	1231.33	-1.74597e-07	1231.33	-5.99007e-07	1231.33	3.00269e-06	1231.33	9.52515e-05	1231.33	-0.00166	1231.33	-0.001	1231.33	-0.00253	1231.33	-0.00187	1231.33	-0.00234
1232.29	0	1232.29	-4.59061e-08	1232.29	-2.11948e-07	1232.29	-7.27152e-07	1232.29	2.87755e-06	1232.29	9.49094e-05	1232.29	-0.00166	1232.29	-0.001	1232.29	-0.00253	1232.29	-0.00187	1232.29	-0.00235
1233.26	0	1233.26	-5.70276e-08	1233.26	-2.63297e-07	1233.26	-9.03318e-07	1233.26	2.75241e-06	1233.26	9.45674e-05	1233.26	-0.00166	1233.26	-0.00101	1233.26	-0.00253	1233.26	-0.00188	1233.26	-0.00236
1234.22	0	1234.22	-7.0807e-08	1234.22	-3.26916e-07	1234.22	-1.12158e-06	1234.22	2.62726e-06	1234.22	9.42253e-05	1234.22	-0.00166	1234.22	-0.00101	1234.22	-0.00253	1234.22	-0.00188	1234.22	-0.00236
1235.18	0	1235.18	-8.67638e-08	1235.18	-4.00588e-07	1235.18	-1.37434e-06	1235.18	2.50215e-06	1235.18	9.38832e-05	1235.18	-0.00166	1235.18	-0.00101	1235.18	-0.00253	1235.18	-0.00189	1235.18	-0.00237
1236.15	0	1236.15	-1.04309e-07	1236.15	-4.81594e-07	1236.15	-1.65225e-06	1236.15	2.37706e-06	1236.15	9.35412e-05	1236.15	-0.00166	1236.15	-0.00101	1236.15	-0.00253	1236.15	-0.0019	1236.15	-0.00238
1237.11	0	1237.11	-1.22751e-07	1237.11	-5.66743e-07	1237.11	-1.94438e-06	1237.11	2.25194e-06	1237.11	9.31991e-05	1237.11	-0.00166	1237.11	-0.00101	1237.11	-0.00254	1237.11	-0.0019	1237.11	-0.00239
1238.08	0	1238.08	-1.41291e-07	1238.08	-6.52339e-07	1238.08	-2.23804e-06	1238.08	2.12683e-06	1238.08	9.2857e-05	1238.08	-0.00166	1238.08	-0.00102	1238.08	-0.00254	1238.08	-0.00191	1238.08	-0.0024
1239.04	0	1239.04	-1.59019e-07	1239.04	-7.34192e-07	1239.04	-2.51887e-06	1239.04	2.00176e-06	1239.04	9.2515e-05	1239.04	-0.00165	1239.04	-0.00102	1239.04	-0.00254	1239.04	-0.00192	1239.04	-0.0024
1240	0	1240	-1.74924e-07	1240	-8.07622e-07	1240	-2.77079e-06	1240	1.87661e-06	1240	9.21729e-05	1240	-0.00165	1240	-0.00102	1240	-0.00254	1240	-0.00192	1240	-0.00241
1240.97	0	1240.97	-1.90825e-07	1240.97	-8.8104e-07	1240.97	-3.02267e-06	1240.97	1.75156e-06	1240.97	9.18308e-05	1240.97	-0.00165	1240.97	-0.00102	1240.97	-0.00254	1240.97	-0.00193	1240.97	-0.00242
1241.93	0	1241.93	-2.06727e-07	1241.93	-9.54458e-07	1241.93	-3.27456e-06	1241.93	1.6265e-06	1241.93	9.14887e-05	1241.93	-0.00165	1241.93	-0.00102	1241.93	-0.00254	1241.93	-0.00193	1241.93	-0.00243
1242.9	0	1242.9	-2.22628e-07	1242.9	-1.02787e-06	1242.9	-3.52643e-06	1242.9	1.50146e-06	1242.9	9.11467e-05	1242.9	-0.00165	1242.9	-0.00103	1242.9	-0.00254	1242.9	-0.00194	1242.9	-0.00244
1243.86	0	1243.86	-2.38531e-07	1243.86	-1.1013e-06	1243.86	-3.77834e-06	1243.86	1.37634e-06	1243.86	9.08046e-05	1243.86	-0.00165	1243.86	-0.00103	1243.86	-0.00254	1243.86	-0.00195	1243.86	-0.00244
1244.83	0	1244.83	-2.54432e-07	1244.83	-1.17471e-06	1244.83	-4.03021e-06	1244.83	1.25131e-06	1244.83	9.04625e-05	1244.83	-0.00165	1244.83	-0.00103	1244.83	-0.00255	1244.83	-0.00195	1244.83	-0.00245
1245.79	0	1245.79	-2.70334e-07	1245.79	-1.24813e-06	1245.79	-4.28209e-06	1245.79	1.10918e-06	1245.79	9.01205e-05	1245.79	-0.00165	1245.79	-0.00103	1245.79	-0.00255	1245.79	-0.00196	1245.79	-0.00246
1246.75	0	1246.75	-2.86235e-07	1246.75	-1.32155e-06	1246.75	-4.53396e-06	1246.75	9.59486e-07	1246.75	8.97784e-05	1246.75	-0.00165	1246.75	-0.00103	1246.75	-0.00255	1246.75	-0.00197	1246.75	-0.00247
1247.72	0	1247.72	-3.02138e-07	1247.72	-1.39497e-06	1247.72	-4.78587e-06	1247.72	8.10593e-07	1247.72	8.94363e-05	1247.72	-0.00165	1247.72	-0.00103	1247.72	-0.00255	1247.72	-0.00197	1247.72	-0.00248
1248.68	0	1248.68	-3.18039e-07	1248.68	-1.46839e-06	1248.68	-5.03774e-06	1248.68	6.70142e-07	1248.68	8.90942e-05	1248.68	-0.00165	1248.68	-0.00104	1248.68	-0.00255	1248.68	-0.00198	1248.68	-0.00248
1249.65	0	1249.65	-3.33941e-07	1249.65	-1.54181e-06	1249.65	-5.28962e-06	1249.65	5.44583e-07	1249.65	8.87522e-05	1249.65	-0.00165	1249.65	-0.00104	1249.65	-0.00255	1249.65	-0.00198	1249.65	-0.00249
1250.61	0	1250.61	-3.49843e-07	1250.61	-1.61522e-06	1250.61	-5.54151e-06	1250.61	4.39397e-07	1250.61	8.84101e-05	1250.61	-0.00165	1250.61	-0.00104	1250.61	-0.00255	1250.61	-0.00199	1250.61	-0.0025
1251.58	0	1251.58	-3.65747e-07	1251.58	-1.68865e-06	1251.58	-5.79343e-06	1251.58	3.59007e-07	1251.58	8.8068e-05	1251.58	-0.00164	1251.58	-0.00104	1251.58	-0.00255	1251.58	-0.002	1251.58	-0.00251
1252.54	0	1252.54	-3.81649e-07	1252.54	-1.76207e-06	1252.54	-6.04532e-06	1252.54	3.07054e-07	1252.54	8.77259e-05	1252.54	-0.00164	1252.54	-0.00104	1252.54	-0.00256	1252.54	-0.002	1252.54	-0.00252
1253.5	0	1253.5	-3.97552e-07	1253.5	-1.8355e-06	1253.5	-6.29723e-06	1253.5	2.85944e-07	1253.5	8.73839e-05	1253.5	-0.00164	1253.5	-0.00105	1253.5	-0.00256	1253.5	-0.00201	1253.5	-0.00252
1254.47	0	1254.47	-4.13456e-07	1254.47	-1.90892e-06	1254.47	-6.54914e-06	1254.47	2.97208e-07	1254.47	8.70418e-05	1254.47	-0.00164	1254.47	-0.00105	1254.47	-0.00256	1254.47	-0.00202	1254.47	-0.00253
1255.43	0	1255.43	-4.29359e-07	1255.43	-1.98235e-06	1255.43	-6.80104e-06	1255.43	3.41379e-07	1255.43	8.66997e-05	1255.43	-0.00164	1255.43	-0.00105	1255.43	-0.00256	1255.43	-0.00202	1255.43	-0.00254
1256.4	0	1256.4	-4.45262e-07	1256.4	-2.05577e-06	1256.4	-7.05295e-06	1256.4	4.17886e-07	1256.4	8.63577e-05	1256.4	-0.00164	1256.4	-0.00105	1256.4	-0.00256	1256.4	-0.00203	1256.4	-0.00255
1257.36	0	1257.36	-4.61166e-07	1257.36	-2.1292e-06	1257.36	-7.30487e-06	1257.36	5.2525e-07	1257.36	8.60156e-05	1257.36	-0.00164	1257.36	-0.00105	1257.36	-0.00256	1257.36	-0.00204	1257.36	-0.00256
1258.33	0	1258.33	-4.7707e-07	1258.33	-2.20263e-06	1258.33	-7.55679e-06	1258.33	6.61005e-07	1258.33	8.56735e-05	1258.33	-0.00164	1258.33	-0.00106	1258.33	-0.00256	1258.33	-0.00204	1258.33	-0.00256
1259.29	0	1259.29	-4.92974e-07	1259.29	-2.27606e-06	1259.29	-7.80871e-06	1259.29	8.21641e-07	1259.29	8.53315e-05	1259.29	-0.00164	1259.29	-0.00106	1259.29	-0.00256	1259.29	-0.00205	1259.29	-0.00257
1260.25	0	1260.25	-5.08875e-07	1260.25	-2.34948e-06	1260.25	-8.06058e-06	1260.25	1.00274e-06	1260.25	8.49894e-05	1260.25	-0.00164	1260.25	-0.00106	1260.25	-0.00257	1260.25	-0.00205	1260.25	-0.00258
1261.22	0	1261.22	-5.24779e-07	1261.22	-2.42291e-06	1261.22	-8.3125e-06	1261.22	1.19866e-06	1261.22	8.46473e-05	1261.22	-0.00164	1261.22	-0.00106	1261.22	-0.00257	1261.22	-0.00206	1261.22	-0.00259
1262.18	0	1262.18	-5.40684e-07	1262.18	-2.49634e-06	1262.18	-8.56443e-06	1262.18	1.40296e-06	1262.18	8.43052e-05	1262.18	-0.00164	1262.18	-0.00106	1262.18	-0.00257	1262.18	-0.00207	1262.18	-0.0026
1263.15	0	1263.15	-5.56588e-07	1263.15	-2.56976e-06	1263.15	-8.81635e-06	1263.15	1.60819e-06	1263.15	8.39632e-05	1263.15	-0.00163	1263.15	-0.00107	1263.15	-0.00257	1263.15	-0.00207	1263.15	-0.0026
1264.11	0	1264.11	-5.72491e-07	1264.11	-2.64319e-06	1264.11	-9.06825e-06	1264.11	1.80586e-06	1264.11	8.36211e-05	1264.11	-0.00163	1264.11	-0.00107	1264.11	-0.00257	1264.11	-0.00208	1264.11	-0.00261
1265.07	0	1265.07	-5.88394e-07	1265.07	-2.71661e-06	1265.07	-9.32015e-06	1265.07	1.98642e-06	1265.07	8.3279e-05	1265.07	-0.00163	1265.07	-0.00107	1265.07	-0.00257	1265.07	-0.00209	1265.07	-0.00262
1266.04	0	1266.04	-6.04297e-07	1266.04	-2.79004e-06	1266.04	-9.57206e-06	1266.04	2.16697e-06	1266.04	8.2937e-05	1266.04	-0.00163	1266.04	-0.00107	1266.04	-0.00257	1266.04	-0.00209	1266.04	-0.00263
1267	0	1267	-6.202e-07	1267	-2.86346e-06	1267	-9.82397e-06	1267	2.34753e-06	1267	8.25949e-05	1267	-0.00163	1267	-0.00107	1267	-0.00257	1267	-0.0021	1267	-0.00264
1267.97	0	1267.97	-6.36102e-07	1267.97	-2.93688e-06	1267.97	-1.00759e-05	1267.97	2.5281e-06	1267.97	8.22528e-05	1267.97	-0.00163	1267.97	-0.00108	1267.97	-0.00258	1267.97	-0.0021	1267.97	-0.00264
1268.93	0	1268.93	-6.52007e-07	1268.93	-3.01031e-06	1268.93	-1.03278e-05	1268.93	2.70864e-06	1268.93	8.19107e-05	1268.93	-0.00163	1268.93	-0.00108	1268.93	-0.00258	1268.93	-0.00211	1268.93	-0.00265
1269.9	0	1269.9	-6.67908e-07	1269.9	-3.08373e-06	1269.9	-1.05797e-05	1269.9	2.88923e-06	1269.9	8.15687e-05	1269.9	-0.00163	1269.9	-0.00108	1269.9	-0.00258	1269.9	-0.00212	1269.9	-0.00266
1270.86	0	1270.86	-6.8381e-07	1270.86	-3.15715e-06	1270.86	-1.08316e-05	1270.86	3.06982e-06	1270.86	8.12266e-05	1270.86	-0.00163	1270.86	-0.00108	1270.86	-0.00258	1270.86	-0.00212	1270.86	-0.00267
1271.82	0	1271.82	-6.99711e-07	1271.82	-3.23057e-06	1271.82	-1.10834e-05	1271.82	3.25043e-06	1271.82	8.08846e-05	1271.82	-0.00163	1271.82	-0.00108	1271.82	-0.00258	1271.82	-0.00213	1271.82	-0.00268
1272.79	0	1272.79	-7.15615e-07	1272.79	-3.30399e-06	1272.79	-1.13353e-05	1272.79	3.43098e-06	1272.79	8.05425e-05	1272.79	-0.00163	1272.79	-0.00109	1272.79	-0.00258	1272.79	-0.00214	1272.79	-0.00268
1273.75	0	1273.75	-7.31516e-07	1273.75	-3.37741e-06	1273.75	-1.15872e-05	1273.75	3.61158e-06	1273.75	8.02004e-05	1273.75	-0.00163	1273.75	-0.00109	1273.75	-0.00258	1273.75	-0.00214	1273.75	-0.00269
1274.72	0	1274.72	-7.47417e-07	1274.72	-3.45082e-06	1274.72	-1.18391e-05	1274.72	3.79219e-06	1274.72	7.98583e-05	1274.72	-0.00163	1274.72	-0.00109	1274.72	-0.00258	1274.72	-0.00215	1274.72	-0.0027
1275.68	0	1275.68	-7.63318e-07	1275.68	-3.52424e-06	1275.68	-1.2091e-05	1275.68	3.97279e-06	1275.68	7.95163e-05	1275.68	-0.00162	1275.68	-0.00109	1275.68	-0.00259	1275.68	-0.00215	1275.68	-0.00271
1276.64	0	1276.64	-7.79221e-07	1276.64	-3.59766e-06	1276.64	-1.23429e-05	1276.64	4.15334e-06	1276.64	7.91742e-05	1276.64	-0.00162	1276.64	-0.00109	1276.64	-0.00259	1276.64	-0.00216	1276.64	-0.00272
1277.61	0	1277.61	-7.95122e-07	1277.61	-3.67108e-06	1277.61	-1.25947e-05	1277.61	4.33395e-06	1277.61	7.88321e-05	1277.61	-0.00162	1277.61	-0.00109	1277.61	-0.00259	1277.61	-0.00217	1277.61	-0.00272
1278.57	0	1278.57	-8.11024e-07	1278.57	-3.7445e-06	1278.57	-1.28466e-05	1278.57	4.51454e-06	1278.57	7.849e-05	1278.57	-0.00162	1278.57	-0.0011	1278.57	-0.00259	1278.57	-0.00217	1278.57	-0.00273
1279.54	0	1279.54	-8.26926e-07	1279.54	-3.81792e-06	1279.54	-1.30985e-05	1279.54	4.69513e-06	1279.54	7.8148e-05	1279.54	-0.00162	1279.54	-0.0011	1279.54	-0.00259	1279.54	-0.00218	1279.54	-0.00274
1280.5	0	1280.5	-8.4283e-07	1280.5	-3.89135e-06	1280.5	-1.33504e-05	1280.5	4.87567e-06	1280.5	7.78059e-05	1280.5	-0.00162	1280.5	-0.0011	1280.5	-0.00259	1280.5	-0.00219	1280.5	-0.00275
1281.47	0	1281.47	-8.58732e-07	1281.47	-3.96477e-06	1281.47	-1.36023e-05	1281.47	5.05625e-06	1281.47	7.74638e-05	1281.47	-0.00162	1281.47	-0.0011	1281.47	-0.00259	1281.47	-0.00219	1281.47	-0.00276
1282.43	0	1282.43	-8.74635e-07	1282.43	-4.03819e-06	1282.43	-1.38542e-05	1282.43	5.2368e-06	1282.43	7.71217e-05	1282.43	-0.00162	1282.43	-0.0011	1282.43	-0.00259	1282.43	-0.0022	1282.43	-0.00276
1283.39	0	1283.39	-8.90539e-07	1283.39	-4.11162e-06	1283.39	-1.41061e-05	1283.39	5.41735e-06	1283.39	7.67797e-05	1283.39	-0.00162	1283.39	-0.00111	1283.39	-0.0026	1283.39	-0.0022	1283.39	-0.00277
1284.36	0	1284.36	-9.06442e-07	1284.36	-4.18504e-06	1284.36	-1.4358e-05	1284.36	5.59791e-06	1284.36	7.64376e-05	1284.36	-0.00162	1284.36	-0.00111	1284.36	-0.0026	1284.36	-0.00221	1284.36	-0.00278
1285.32	0	1285.32	-9.22345e-07	1285.32	-4.25847e-06	1285.32	-1.46099e-05	1285.32	5.77848e-06	1285.32	7.60955e-05	1285.32	-0.00162	1285.32	-0.00111	1285.32	-0.0026	1285.32	-0.00222	1285.32	-0.00279
1286.29	0	1286.29	-9.38249e-07	1286.29	-4.33189e-06	1286.29	-1.48619e-05	1286.29	5.95903e-06	1286.29	7.57534e-05	1286.29	-0.00162	1286.29	-0.00111	1286.29	-0.0026	1286.29	-0.00222	1286.29	-0.0028
1287.25	0	1287.25	-9.54153e-07	1287.25	-4.40532e-06	1287.25	-1.51138e-05	1287.25	6.13955e-06	1287.25	7.54114e-05	1287.25	-0.00161	1287.25	-0.00111	1287.25	-0.0026	1287.25	-0.00223	1287.25	-0.0028
1288.22	0	1288.22	-9.70057e-07	1288.22	-4.47875e-06	1288.22	-1.53657e-05	1288.22	6.3201e-06	1288.22	7.50693e-05	1288.22	-0.00161	1288.22	-0.00112	1288.22	-0.0026	1288.22	-0.00224	1288.22	-0.00281
1289.18	0	1289.18	-9.85958e-07	1289.18	-4.55217e-06	1289.18	-1.56176e-05	1289.18	6.5007e-06	1289.18	7.47272e-05	1289.18	-0.00161	1289.18	-0.00112	1289.18	-0.0026	1289.18	-0.00224	1289.18	-0.00282
1290.14	0	1290.14	-1.00186e-06	1290.14	-4.6256e-06	1290.14	-1.58695e-05	1290.14	6.68123e-06	1290.14	7.43852e-05	1290.14	-0.00161	1290.14	-0.00112	1290.14	-0.0026	1290.14	-0.00225	1290.14	-0.00283
1291.11	0	1291.11	-1.01777e-06	1291.11	-4.69903e-06	1291.11	-1.61214e-05	1291.11	6.86175e-06	1291.11	7.40431e-05	1291.11	-0.00161	1291.11	-0.00112	1291.11	-0.0026	1291.11	-0.00225	1291.11	-0.00284
1292.07	0	1292.07	-1.03367e-06	1292.07	-4.77246e-06	1292.07	-1.63733e-05	1292.07	7.04229e-06	1292.07	7.3701e-05	1292.07	-0.00161	1292.07	-0.00112	1292.07	-0.00261	1292.07	-0.00226	1292.07	-0.00284
1293.04	0	1293.04	-1.04957e-06	1293.04	-4.84588e-06	1293.04	-1.66252e-05	1293.04	7.22284e-06	1293.04	7.3359e-05	1293.04	-0.00161	1293.04	-0.00113	1293.04	-0.00261	1293.04	-0.00227	1293.04	-0.00285
1294	0	1294	-1.06548e-06	1294	-4.91931e-06	1294	-1.68771e-05	1294	7.4034e-06	1294	7.30169e-05	1294	-0.00161	1294	-0.00113	1294	-0.00261	1294	-0.00227	1294	-0.00286
1294.97	0	1294.97	-1.08138e-06	1294.97	-4.99273e-06	1294.97	-1.71291e-05	1294.97	7.58396e-06	1294.97	7.26748e-05	1294.97	-0.00161	1294.97	-0.00113	1294.97	-0.00261	1294.97	-0.00228	1294.97	-0.00287
1295.93	0	1295.93	-1.09728e-06	1295.93	-5.06616e-06	1295.93	-1.7381e-05	1295.93	7.76451e-06	1295.93	7.23327e-05	1295.93	-0.00161	1295.93	-0.00113	1295.93	-0.00261	1295.93	-0.00229	1295.93	-0.00288
1296.89	0	1296.89	-1.11319e-06	1296.89	-5.13958e-06	1296.89	-1.76329e-05	1296.89	7.94509e-06	1296.89	7.19907e-05	1296.89	-0.00161	1296.89	-0.00113	1296.89	-0.00261	1296.89	-0.00229	1296.89	-0.00288
1297.86	0	1297.86	-1.12909e-06	1297.86	-5.21301e-06	1297.86	-1.78848e-05	1297.86	8.12563e-06	1297.86	7.16486e-05	1297.86	-0.00161	1297.86	-0.00114	1297.86	-0.00261	1297.86	-0.0023	1297.86	-0.00289
1298.82	0	1298.82	-1.14499e-06	1298.82	-5.28642e-06	1298.82	-1.81367e-05	1298.82	8.30623e-06	1298.82	7.13065e-05	1298.82	-0.00161	1298.82	-0.00114	1298.82	-0.00261	1298.82	-0.0023	1298.82	-0.0029
1299.79	0	1299.79	-1.16089e-06	1299.79	-5.35984e-06	1299.79	-1.83885e-05	1299.79	8.48683e-06	1299.79	7.09645e-05	1299.79	-0.0016	1299.79	-0.00114	1299.79	-0.00262	1299.79	-0.00231	1299.79	-0.00291
1300.75	0	1300.75	-1.17679e-06	1300.75	-5.43326e-06	1300.75	-1.86404e-05	1300.75	8.66744e-06	1300.75	7.06224e-05	1300.75	-0.0016	1300.75	-0.00114	1300.75	-0.00262	1300.75	-0.00232	1300.75	-0.00292
1301.71	0	1301.71	-1.1927e-06	1301.71	-5.50668e-06	1301.71	-1.88923e-05	1301.71	8.848e-06	1301.71	7.02803e-05	1301.71	-0.0016	1301.71	-0.00114	1301.71	-0.00262	1301.71	-0.00232	1301.71	-0.00292
1302.68	0	1302.68	-1.2086e-06	1302.68	-5.5801e-06	1302.68	-1.91442e-05	1302.68	9.02862e-06	1302.68	6.99383e-05	1302.68	-0.0016	1302.68	-0.00114	1302.68	-0.00262	1302.68	-0.00233	1302.68	-0.00293
1303.64	0	1303.64	-1.2245e-06	1303.64	-5.65351e-06	1303.64	-1.93961e-05	1303.64	9.20924e-06	1303.64	6.95962e-05	1303.64	-0.0016	1303.64	-0.00115	1303.64	-0.00262	1303.64	-0.00234	1303.64	-0.00294
1304.61	0	1304.61	-1.2404e-06	1304.61	-5.72693e-06	1304.61	-1.96479e-05	1304.61	9.38986e-06	1304.61	6.92541e-05	1304.61	-0.0016	1304.61	-0.00115	1304.61	-0.00262	1304.61	-0.00234	1304.61	-0.00295
1305.57	0	1305.57	-1.2563e-06	1305.57	-5.80035e-06	1305.57	-1.98998e-05	1305.57	9.57041e-06	1305.57	6.8912e-05	1305.57	-0.0016	1305.57	-0.00115	1305.57	-0.00262	1305.57	-0.00235	1305.57	-0.00296
1306.54	0	1306.54	-1.2722e-06	1306.54	-5.87377e-06	1306.54	-2.01517e-05	1306.54	9.75102e-06	1306.54	6.857e-05	1306.54	-0.0016	1306.54	-0.00115	1306.54	-0.00262	1306.54	-0.00235	1306.54	-0.00296
1307.5	0	1307.5	-1.28811e-06	1307.5	-5.94718e-06	1307.5	-2.04036e-05	1307.5	9.93162e-06	1307.5	6.82279e-05	1307.5	-0.0016	1307.5	-0.00115	1307.5	-0.00263	1307.5	-0.00236	1307.5	-0.00297
1308.46	0	1308.46	-1.30401e-06	1308.46	-6.0206e-06	1308.46	-2.06555e-05	1308.46	1.01122e-05	1308.46	6.78858e-05	1308.46	-0.0016	1308.46	-0.00116	1308.46	-0.00263	1308.46	-0.00237	1308.46	-0.00298
1309.43	0	1309.43	-1.31991e-06	1309.43	-6.09403e-06	1309.43	-2.09074e-05	1309.43	1.02927e-05	1309.43	6.75437e-05	1309.43	-0.0016	1309.43	-0.00116	1309.43	-0.00263	1309.43	-0.00237	1309.43	-0.00299
1310.39	0	1310.39	-1.33581e-06	1310.39	-6.16745e-06	1310.39	-2.11593e-05	1310.39	1.04733e-05	1310.39	6.72017e-05	1310.39	-0.0016	1310.39	-0.00116	1310.39	-0.00263	1310.39	-0.00238	1310.39	-0.003
1311.36	0	1311.36	-1.35172e-06	1311.36	-6.24088e-06	1311.36	-2.14112e-05	1311.36	1.06539e-05	1311.36	6.68596e-05	1311.36	-0.00159	1311.36	-0.00116	1311.36	-0.00263	1311.36	-0.00239	1311.36	-0.003
1312.32	0	1312.32	-1.36762e-06	1312.32	-6.3143e-06	1312.32	-2.16631e-05	1312.32	1.08344e-05	1312.32	6.65175e-05	1312.32	-0.00159	1312.32	-0.00116	1312.32	-0.00263	1312.32	-0.00239	1312.32	-0.00301
1313.29	0	1313.29	-1.38352e-06	1313.29	-6.38773e-06	1313.29	-2.1915e-05	1313.29	1.1015e-05	1313.29	6.61754e-05	1313.29	-0.00159	1313.29	-0.00117	1313.29	-0.00263	1313.29	-0.0024	1313.29	-0.00302
1314.25	0	1314.25	-1.39943e-06	1314.25	-6.46115e-06	1314.25	-2.21669e-05	1314.25	1.11956e-05	1314.25	6.58334e-05	1314.25	-0.00159	1314.25	-0.00117	1314.25	-0.00263	1314.25	-0.0024	1314.25	-0.00303
1315.21	0	1315.21	-1.41533e-06	1315.21	-6.53458e-06	1315.21	-2.24188e-05	1315.21	1.13761e-05	1315.21	6.54913e-05	1315.21	-0.00159	1315.21	-0.00117	1315.21	-0.00264	1315.21	-0.00241	1315.21	-0.00304
1316.18	0	1316.18	-1.43123e-06	1316.18	-6.60801e-06	1316.18	-2.26708e-05	1316.18	1.15566e-05	1316.18	6.51493e-05	1316.18	-0.00159	1316.18	-0.00117	1316.18	-0.00264	1316.18	-0.00242	1316.18	-0.00304
1317.14	0	1317.14	-1.44714e-06	1317.14	-6.68144e-06	1317.14	-2.29227e-05	1317.14	1.17371e-05	1317.14	6.48072e-05	1317.14	-0.00159	1317.14	-0.00117	1317.14	-0.00264	1317.14	-0.00242	1317.14	-0.00305
1318.11	0	1318.11	-1.46304e-06	1318.11	-6.75486e-06	1318.11	-2.31746e-05	1318.11	1.19177e-05	1318.11	6.44651e-05	1318.11	-0.00159	1318.11	-0.00118	1318.11	-0.00264	1318.11	-0.00243	1318.11	-0.00306
1319.07	0	1319.07	-1.47894e-06	1319.07	-6.82828e-06	1319.07	-2.34265e-05	1319.07	1.20983e-05	1319.07	6.4123e-05	1319.07	-0.00159	1319.07	-0.00118	1319.07	-0.00264	1319.07	-0.00244	1319.07	-0.00307
1320.04	0	1320.04	-1.49485e-06	1320.04	-6.90172e-06	1320.04	-2.36784e-05	1320.04	1.22788e-05	1320.04	6.3781e-05	1320.04	-0.00159	1320.04	-0.00118	1320.04	-0.00264	1320.04	-0.00244	1320.04	-0.00308
1321	0	1321	-1.51075e-06	1321	-6.97514e-06	1321	-2.39303e-05	1321	1.24593e-05	1321	6.34389e-05	1321	-0.00159	1321	-0.00118	1321	-0.00264	1321	-0.00245	1321	-0.00308
1321.96	0	1321.96	-1.52666e-06	1321.96	-7.04857e-06	1321.96	-2.41822e-05	1321.96	1.26399e-05	1321.96	6.30968e-05	1321.96	-0.00159	1321.96	-0.00118	1321.96	-0.00264	1321.96	-0.00245	1321.96	-0.00309
1322.93	0	1322.93	-1.54256e-06	1322.93	-7.12199e-06	1322.93	-2.44341e-05	1322.93	1.28205e-05	1322.93	6.27547e-05	1322.93	-0.00159	1322.93	-0.00119	1322.93	-0.00265	1322.93	-0.00246	1322.93	-0.0031
1323.89	0	1323.89	-1.55846e-06	1323.89	-7.19542e-06	1323.89	-2.4686e-05	1323.89	1.3001e-05	1323.89	6.24127e-05	1323.89	-0.00158	1323.89	-0.00119	1323.89	-0.00265	1323.89	-0.00247	1323.89	-0.00311
1324.86	0	1324.86	-1.57436e-06	1324.86	-7.26884e-06	1324.86	-2.49379e-05	1324.86	1.31816e-05	1324.86	6.20706e-05	1324.86	-0.00158	1324.86	-0.00119	1324.86	-0.00265	1324.86	-0.00247	1324.86	-0.00312
1325.82	0	1325.82	-1.59027e-06	1325.82	-7.34226e-06	1325.82	-2.51898e-05	1325.82	1.33622e-05	1325.82	6.17285e-05	1325.82	-0.00158	1325.82	-0.00119	1325.82	-0.00265	1325.82	-0.00248	1325.82	-0.00312
1326.79	0	1326.79	-1.60617e-06	1326.79	-7.41569e-06	1326.79	-2.54418e-05	1326.79	1.35427e-05	1326.79	6.13864e-05	1326.79	-0.00158	1326.79	-0.00119	1326.79	-0.00265	1326.79	-0.00249	1326.79	-0.00313
1327.75	0	1327.75	-1.62207e-06	1327.75	-7.48911e-06	1327.75	-2.56936e-05	1327.75	1.37233e-05	1327.75	6.10444e-05	1327.75	-0.00158	1327.75	-0.0012	1327.75	-0.00265	1327.75	-0.00249	1327.75	-0.00314
1328.71	0	1328.71	-1.63797e-06	1328.71	-7.56253e-06	1328.71	-2.59455e-05	1328.71	1.39039e-05	1328.71	6.07023e-05	1328.71	-0.00158	1328.71	-0.0012	1328.71	-0.00265	1328.71	-0.0025	1328.71	-0.00315
1329.68	0	1329.68	-1.65388e-06	1329.68	-7.63595e-06	1329.68	-2.61974e-05	1329.68	1.40845e-05	1329.68	6.03602e-05	1329.68	-0.00158	1329.68	-0.0012	1329.68	-0.00265	1329.68	-0.0025	1329.68	-0.00316
1330.64	0	1330.64	-1.66978e-06	1330.64	-7.70937e-06	1330.64	-2.64493e-05	1330.64	1.4265e-05	1330.64	6.00181e-05	1330.64	-0.00158	1330.64	-0.0012	1330.64	-0.00266	1330.64	-0.00251	1330.64	-0.00316
1331.61	0	1331.61	-1.68568e-06	1331.61	-7.78279e-06	1331.61	-2.67012e-05	1331.61	1.44456e-05	1331.61	5.96761e-05	1331.61	-0.00158	1331.61	-0.0012	1331.61	-0.00266	1331.61	-0.00252	1331.61	-0.00317
1332.57	0	1332.57	-1.70158e-06	1332.57	-7.8562e-06	1332.57	-2.69531e-05	1332.57	1.46262e-05	1332.57	5.9334e-05	1332.57	-0.00158	1332.57	-0.0012	1332.57	-0.00266	1332.57	-0.00252	1332.57	-0.00318
1333.54	0	1333.54	-1.71748e-06	1333.54	-7.92962e-06	1333.54	-2.72049e-05	1333.54	1.48068e-05	1333.54	5.89919e-05	1333.54	-0.00158	1333.54	-0.00121	1333.54	-0.00266	1333.54	-0.00253	1333.54	-0.00319
1334.5	0	1334.5	-1.73339e-06	1334.5	-8.00304e-06	1334.5	-2.74568e-05	1334.5	1.49874e-05	1334.5	5.86499e-05	1334.5	-0.00158	1334.5	-0.00121	1334.5	-0.00266	1334.5	-0.00254	1334.5	-0.0032
1335.46	0	1335.46	-1.74929e-06	1335.46	-8.07646e-06	1335.46	-2.77087e-05	1335.46	1.5168e-05	1335.46	5.83078e-05	1335.46	-0.00157	1335.46	-0.00121	1335.46	-0.00266	1335.46	-0.00254	1335.46	-0.0032
1336.43	0	1336.43	-1.76519e-06	1336.43	-8.14988e-06	1336.43	-2.79606e-05	1336.43	1.53486e-05	1336.43	5.79657e-05	1336.43	-0.00157	1336.43	-0.00121	1336.43	-0.00266	1336.43	-0.00255	1336.43	-0.00321
1337.39	0	1337.39	-1.78109e-06	1337.39	-8.22329e-06	1337.39	-2.82125e-05	1337.39	1.55292e-05	1337.39	5.76237e-05	1337.39	-0.00157	1337.39	-0.00121	1337.39	-0.00266	1337.39	-0.00255	1337.39	-0.00322
1338.36	0	1338.36	-1.79699e-06	1338.36	-8.29672e-06	1338.36	-2.84644e-05	1338.36	1.57097e-05	1338.36	5.72816e-05	1338.36	-0.00157	1338.36	-0.00122	1338.36	-0.00267	1338.36	-0.00256	1338.36	-0.00323
1339.32	0	1339.32	-1.8129e-06	1339.32	-8.37015e-06	1339.32	-2.87163e-05	1339.32	1.58903e-05	1339.32	5.69395e-05	1339.32	-0.00157	1339.32	-0.00122	1339.32	-0.00267	1339.32	-0.00257	1339.32	-0.00324
1340.28	0	1340.28	-1.8288e-06	1340.28	-8.44357e-06	1340.28	-2.89682e-05	1340.28	1.60709e-05	1340.28	5.65974e-05	1340.28	-0.00157	1340.28	-0.00122	1340.28	-0.00267	1340.28	-0.00257	1340.28	-0.00324
1341.25	0	1341.25	-1.8447e-06	1341.25	-8.517e-06	1341.25	-2.92201e-05	1341.25	1.62514e-05	1341.25	5.62554e-05	1341.25	-0.00157	1341.25	-0.00122	1341.25	-0.00267	1341.25	-0.00258	1341.25	-0.00325
1342.21	0	1342.21	-1.86061e-06	1342.21	-8.59042e-06	1342.21	-2.9472e-05	1342.21	1.6432e-05	1342.21	5.59133e-05	1342.21	-0.00157	1342.21	-0.00122	1342.21	-0.00267	1342.21	-0.00259	1342.21	-0.00326
1343.18	0	1343.18	-1.87651e-06	1343.18	-8.66384e-06	1343.18	-2.97239e-05	1343.18	1.66125e-05	1343.18	5.55712e-05	1343.18	-0.00157	1343.18	-0.00123	1343.18	-0.00267	1343.18	-0.00259	1343.18	-0.00327
1344.14	0	1344.14	-1.89241e-06	1344.14	-8.73727e-06	1344.14	-2.99758e-05	1344.14	1.67931e-05	1344.14	5.52292e-05	1344.14	-0.00157	1344.14	-0.00123	1344.14	-0.00267	1344.14	-0.0026	1344.14	-0.00328
1345.11	0	1345.11	-1.90832e-06	1345.11	-8.8107e-06	1345.11	-3.02278e-05	1345.11	1.69736e-05	1345.11	5.48871e-05	1345.11	-0.00157	1345.11	-0.00123	1345.11	-0.00267	1345.11	-0.00261	1345.11	-0.00328
1346.07	0	1346.07	-1.92422e-06	1346.07	-8.88413e-06	1346.07	-3.04797e-05	1346.07	1.71541e-05	1346.07	5.4545e-05	1346.07	-0.00157	1346.07	-0.00123	1346.07	-0.00267	1346.07	-0.00261	1346.07	-0.00329
1347.03	0	1347.03	-1.94012e-06	1347.03	-8.95755e-06	1347.03	-3.07315e-05	1347.03	1.73347e-05	1347.03	5.4203e-05	1347.03	-0.00157	1347.03	-0.00123	1347.03	-0.00268	1347.03	-0.00262	1347.03	-0.0033
1348	0	1348	-1.95603e-06	1348	-9.03098e-06	1348	-3.09835e-05	1348	1.75153e-05	1348	5.38609e-05	1348	-0.00156	1348	-0.00124	1348	-0.00268	1348	-0.00262	1348	-0.00331
1348.96	0	1348.96	-1.97193e-06	1348.96	-9.10441e-06	1348.96	-3.12354e-05	1348.96	1.76958e-05	1348.96	5.35188e-05	1348.96	-0.00156	1348.96	-0.00124	1348.96	-0.00268	1348.96	-0.00263	1348.96	-0.00331
1349.93	0	1349.93	-1.98784e-06	1349.93	-9.17784e-06	1349.93	-3.14873e-05	1349.93	1.78764e-05	1349.93	5.31767e-05	1349.93	-0.00156	1349.93	-0.00124	1349.93	-0.00268	1349.93	-0.00264	1349.93	-0.00332
1350.89	0	1350.89	-2.00374e-06	1350.89	-9.25126e-06	1350.89	-3.17392e-05	1350.89	1.80569e-05	1350.89	5.28347e-05	1350.89	-0.00156	1350.89	-0.00124	1350.89	-0.00268	1350.89	-0.00264	1350.89	-0.00333
1351.86	0	1351.86	-2.01964e-06	1351.86	-9.32468e-06	1351.86	-3.19911e-05	1351.86	1.82375e-05	1351.86	5.24926e-05	1351.86	-0.00156	1351.86	-0.00124	1351.86	-0.00268	1351.86	-0.00265	1351.86	-0.00334
1352.82	0	1352.82	-2.03554e-06	1352.82	-9.39811e-06	1352.82	-3.2243e-05	1352.82	1.8418e-05	1352.82	5.21505e-05	1352.82	-0.00156	1352.82	-0.00125	1352.82	-0.00268	1352.82	-0.00266	1352.82	-0.00335
1353.78	0	1353.78	-2.05145e-06	1353.78	-9.47153e-06	1353.78	-3.24949e-05	1353.78	1.85986e-05	1353.78	5.18085e-05	1353.78	-0.00156	1353.78	-0.00125	1353.78	-0.00268	1353.78	-0.00266	1353.78	-0.00335
1354.75	0	1354.75	-2.06735e-06	1354.75	-9.54496e-06	1354.75	-3.27468e-05	1354.75	1.87792e-05	1354.75	5.14664e-05	1354.75	-0.00156	1354.75	-0.00125	1354.75	-0.00269	1354.75	-0.00267	1354.75	-0.00336
1355.71	0	1355.71	-2.08325e-06	1355.71	-9.61839e-06	1355.71	-3.29988e-05	1355.71	1.89597e-05	1355.71	5.11243e-05	1355.71	-0.00156	1355.71	-0.00125	1355.71	-0.00269	1355.71	-0.00267	1355.71	-0.00337
1356.68	0	1356.68	-2.09916e-06	1356.68	-9.6918e-06	1356.68	-3.32506e-05	1356.68	1.91403e-05	1356.68	5.07822e-05	1356.68	-0.00156	1356.68	-0.00125	1356.68	-0.00269	1356.68	-0.00268	1356.68	-0.00338
1357.64	0	1357.64	-2.11506e-06	1357.64	-9.76522e-06	1357.64	-3.35025e-05	1357.64	1.93209e-05	1357.64	5.04402e-05	1357.64	-0.00156	1357.64	-0.00126	1357.64	-0.00269	1357.64	-0.00269	1357.64	-0.00339
1358.61	0	1358.61	-2.13096e-06	1358.61	-9.83864e-06	1358.61	-3.37544e-05	1358.61	1.95015e-05	1358.61	5.00981e-05	1358.61	-0.00156	1358.61	-0.00126	1358.61	-0.00269	1358.61	-0.00269	1358.61	-0.00339
1359.57	0	1359.57	-2.14686e-06	1359.57	-9.91206e-06	1359.57	-3.40063e-05	1359.57	1.96821e-05	1359.57	4.9756e-05	1359.57	-0.00155	1359.57	-0.00126	1359.57	-0.00269	1359.57	-0.0027	1359.57	-0.0034
1360.53	0	1360.53	-2.16276e-06	1360.53	-9.98548e-06	1360.53	-3.42582e-05	1360.53	1.98627e-05	1360.53	4.94139e-05	1360.53	-0.00155	1360.53	-0.00126	1360.53	-0.00269	1360.53	-0.00271	1360.53	-0.00341
1361.5	0	1361.5	-2.17866e-06	1361.5	-1.00589e-05	1361.5	-3.451e-05	1361.5	2.00433e-05	1361.5	4.90719e-05	1361.5	-0.00155	1361.5	-0.00126	1361.5	-0.00269	1361.5	-0.00271	1361.5	-0.00342
1362.46	0	1362.46	-2.19457e-06	1362.46	-1.01323e-05	1362.46	-3.47619e-05	1362.46	2.02239e-05	1362.46	4.87298e-05	1362.46	-0.00155	1362.46	-0.00126	1362.46	-0.0027	1362.46	-0.00272	1362.46	-0.00343
1363.43	0	1363.43	-2.21047e-06	1363.43	-1.02057e-05	1363.43	-3.50138e-05	1363.43	2.04044e-05	1363.43	4.83877e-05	1363.43	-0.00155	1363.43	-0.00127	1363.43	-0.0027	1363.43	-0.00272	1363.43	-0.00343
1364.39	0	1364.39	-2.22637e-06	1364.39	-1.02792e-05	1364.39	-3.52657e-05	1364.39	2.0585e-05	1364.39	4.80457e-05	1364.39	-0.00155	1364.39	-0.00127	1364.39	-0.0027	1364.39	-0.00273	1364.39	-0.00344
1365.35	0	1365.35	-2.24227e-06	1365.35	-1.03526e-05	1365.35	-3.55176e-05	1365.35	2.07656e-05	1365.35	4.77036e-05	1365.35	-0.00155	1365.35	-0.00127	1365.35	-0.0027	1365.35	-0.00274	1365.35	-0.00345
1366.32	0	1366.32	-2.25817e-06	1366.32	-1.0426e-05	1366.32	-3.57695e-05	1366.32	2.09462e-05	1366.32	4.73616e-05	1366.32	-0.00155	1366.32	-0.00127	1366.32	-0.0027	1366.32	-0.00274	1366.32	-0.00346
1367.28	0	1367.28	-2.27408e-06	1367.28	-1.04994e-05	1367.28	-3.60214e-05	1367.28	2.11267e-05	1367.28	4.70195e-05	1367.28	-0.00155	1367.28	-0.00127	1367.28	-0.0027	1367.28	-0.00275	1367.28	-0.00347
1368.25	0	1368.25	-2.28998e-06	1368.25	-1.05728e-05	1368.25	-3.62733e-05	1368.25	2.13073e-05	1368.25	4.66774e-05	1368.25	-0.00155	1368.25	-0.00128	1368.25	-0.0027	1368.25	-0.00276	1368.25	-0.00347
1369.21	0	1369.21	-2.30588e-06	1369.21	-1.06463e-05	1369.21	-3.65252e-05	1369.21	2.14878e-05	1369.21	4.63354e-05	1369.21	-0.00155	1369.21	-0.00128	1369.21	-0.0027	1369.21	-0.00276	1369.21	-0.00348
1370.18	0	1370.18	-2.32179e-06	1370.18	-1.07197e-05	1370.18	-3.67771e-05	1370.18	2.16684e-05	1370.18	4.59933e-05	1370.18	-0.00155	1370.18	-0.00128	1370.18	-0.00271	1370.18	-0.00277	1370.18	-0.00349
1371.14	0	1371.14	-2.33769e-06	1371.14	-1.07931e-05	1371.14	-3.7029e-05	1371.14	2.1849e-05	1371.14	4.56512e-05	1371.14	-0.00155	1371.14	-0.00128	1371.14	-0.00271	1371.14	-0.00277	1371.14	-0.0035
1372.1	0	1372.1	-2.35359e-06	1372.1	-1.08665e-05	1372.1	-3.72809e-05	1372.1	2.20295e-05	1372.1	4.53092e-05	1372.1	-0.00154	1372.1	-0.00128	1372.1	-0.00271	1372.1	-0.00278	1372.1	-0.00351
1373.07	0	1373.07	-2.3695e-06	1373.07	-1.094e-05	1373.07	-3.75328e-05	1373.07	2.22101e-05	1373.07	4.49671e-05	1373.07	-0.00154	1373.07	-0.00129	1373.07	-0.00271	1373.07	-0.00279	1373.07	-0.00351
1374.03	0	1374.03	-2.3854e-06	1374.03	-1.10134e-05	1374.03	-3.77848e-05	1374.03	2.23906e-05	1374.03	4.4625e-05	1374.03	-0.00154	1374.03	-0.00129	1374.03	-0.00271	1374.03	-0.00279	1374.03	-0.00352
1375	0	1375	-2.4013e-06	1375	-1.10868e-05	1375	-3.80367e-05	1375	2.25712e-05	1375	4.42829e-05	1375	-0.00154	1375	-0.00129	1375	-0.00271	1375	-0.0028	1375	-0.00353
1375.96	0	1375.96	-2.41721e-06	1375.96	-1.11602e-05	1375.96	-3.82885e-05	1375.96	2.27518e-05	1375.96	4.39408e-05	1375.96	-0.00154	1375.96	-0.00129	1375.96	-0.00271	1375.96	-0.00281	1375.96	-0.00354
1376.92	0	1376.92	-2.43311e-06	1376.92	-1.12337e-05	1376.92	-3.85405e-05	1376.92	2.29323e-05	1376.92	4.35988e-05	1376.92	-0.00154	1376.92	-0.00129	1376.92	-0.00271	1376.92	-0.00281	1376.92	-0.00355
1377.89	0	1377.89	-2.44901e-06	1377.89	-1.13071e-05	1377.89	-3.87924e-05	1377.89	2.31128e-05	1377.89	4.32567e-05	1377.89	-0.00154	1377.89	-0.0013	1377.89	-0.00272	1377.89	-0.00282	1377.89	-0.00355
1378.85	0	1378.85	-2.46492e-06	1378.85	-1.13805e-05	1378.85	-3.90443e-05	1378.85	2.32934e-05	1378.85	4.29146e-05	1378.85	-0.00154	1378.85	-0.0013	1378.85	-0.00272	1378.85	-0.00282	1378.85	-0.00356
1379.82	0	1379.82	-2.48082e-06	1379.82	-1.1454e-05	1379.82	-3.92962e-05	1379.82	2.34739e-05	1379.82	4.25725e-05	1379.82	-0.00154	1379.82	-0.0013	1379.82	-0.00272	1379.82	-0.00283	1379.82	-0.00357
1380.78	0	1380.78	-2.49672e-06	1380.78	-1.15274e-05	1380.78	-3.95481e-05	1380.78	2.36545e-05	1380.78	4.22304e-05	1380.78	-0.00154	1380.78	-0.0013	1380.78	-0.00272	1380.78	-0.00284	1380.78	-0.00358
1381.75	0	1381.75	-2.51263e-06	1381.75	-1.16008e-05	1381.75	-3.98e-05	1381.75	2.38351e-05	1381.75	4.18883e-05	1381.75	-0.00154	1381.75	-0.0013	1381.75	-0.00272	1381.75	-0.00284	1381.75	-0.00359
1382.71	0	1382.71	-2.52853e-06	1382.71	-1.16742e-05	1382.71	-4.00519e-05	1382.71	2.40156e-05	1382.71	4.15463e-05	1382.71	-0.00154	1382.71	-0.00131	1382.71	-0.00272	1382.71	-0.00285	1382.71	-0.00359
1383.67	0	1383.67	-2.54443e-06	1383.67	-1.17476e-05	1383.67	-4.03038e-05	1383.67	2.41962e-05	1383.67	4.12042e-05	1383.67	-0.00153	1383.67	-0.00131	1383.67	-0.00272	1383.67	-0.00286	1383.67	-0.0036
1384.64	0	1384.64	-2.56034e-06	1384.64	-1.18211e-05	1384.64	-4.05557e-05	1384.64	2.43768e-05	1384.64	4.08621e-05	1384.64	-0.00153	1384.64	-0.00131	1384.64	-0.00272	1384.64	-0.00286	1384.64	-0.00361
1385.6	0	1385.6	-2.57624e-06	1385.6	-1.18945e-05	1385.6	-4.08076e-05	1385.6	2.45573e-05	1385.6	4.05201e-05	1385.6	-0.00153	1385.6	-0.00131	1385.6	-0.00273	1385.6	-0.00287	1385.6	-0.00362
1386.57	0	1386.57	-2.59214e-06	1386.57	-1.19679e-05	1386.57	-4.10595e-05	1386.57	2.47379e-05	1386.57	4.0178e-05	1386.57	-0.00153	1386.57	-0.00131	1386.57	-0.00273	1386.57	-0.00287	1386.57	-0.00363
1387.53	0	1387.53	-2.60804e-06	1387.53	-1.20413e-05	1387.53	-4.13114e-05	1387.53	2.49185e-05	1387.53	3.98359e-05	1387.53	-0.00153	1387.53	-0.00132	1387.53	-0.00273	1387.53	-0.00288	1387.53	-0.00363
1388.5	0	1388.5	-2.62395e-06	1388.5	-1.21148e-05	1388.5	-4.15633e-05	1388.5	2.5099e-05	1388.5	3.94939e-05	1388.5	-0.00153	1388.5	-0.00132	1388.5	-0.00273	1388.5	-0.00289	1388.5	-0.00364
1389.46	0	1389.46	-2.63985e-06	1389.46	-1.21882e-05	1389.46	-4.18152e-05	1389.46	2.52796e-05	1389.46	3.91518e-05	1389.46	-0.00153	1389.46	-0.00132	1389.46	-0.00273	1389.46	-0.00289	1389.46	-0.00365
1390.42	0	1390.42	-2.65575e-06	1390.42	-1.22616e-05	1390.42	-4.20671e-05	1390.42	2.54602e-05	1390.42	3.88098e-05	1390.42	-0.00153	1390.42	-0.00132	1390.42	-0.00273	1390.42	-0.0029	1390.42	-0.00366
1391.39	0	1391.39	-2.67165e-06	1391.39	-1.2335e-05	1391.39	-4.2319e-05	1391.39	2.56407e-05	1391.39	3.84677e-05	1391.39	-0.00153	1391.39	-0.00132	1391.39	-0.00273	1391.39	-0.00291	1391.39	-0.00367
1392.35	0	1392.35	-2.68756e-06	1392.35	-1.24085e-05	1392.35	-4.25709e-05	1392.35	2.58213e-05	1392.35	3.81256e-05	1392.35	-0.00153	1392.35	-0.00132	1392.35	-0.00273	1392.35	-0.00291	1392.35	-0.00367
1393.32	0	1393.32	-2.70346e-06	1393.32	-1.24819e-05	1393.32	-4.28228e-05	1393.32	2.60019e-05	1393.32	3.77836e-05	1393.32	-0.00153	1393.32	-0.00133	1393.32	-0.00274	1393.32	-0.00292	1393.32	-0.00368
1394.28	0	1394.28	-2.71936e-06	1394.28	-1.25553e-05	1394.28	-4.30747e-05	1394.28	2.61824e-05	1394.28	3.74415e-05	1394.28	-0.00153	1394.28	-0.00133	1394.28	-0.00274	1394.28	-0.00292	1394.28	-0.00369
1395.25	0	1395.25	-2.73526e-06	1395.25	-1.26287e-05	1395.25	-4.33266e-05	1395.25	2.6363e-05	1395.25	3.70994e-05	1395.25	-0.00153	1395.25	-0.00133	1395.25	-0.00274	1395.25	-0.00293	1395.25	-0.0037
1396.21	0	1396.21	-2.75117e-06	1396.21	-1.27021e-05	1396.21	-4.35785e-05	1396.21	2.65436e-05	1396.21	3.67574e-05	1396.21	-0.00152	1396.21	-0.00133	1396.21	-0.00274	1396.21	-0.00294	1396.21	-0.00371
1397.17	0	1397.17	-2.76707e-06	1397.17	-1.27756e-05	1397.17	-4.38304e-05	1397.17	2.67241e-05	1397.17	3.64153e-05	1397.17	-0.00152	1397.17	-0.00133	1397.17	-0.00274	1397.17	-0.00294	1397.17	-0.00371
1398.14	0	1398.14	-2.78297e-06	1398.14	-1.2849e-05	1398.14	-4.40823e-05	1398.14	2.69047e-05	1398.14	3.60732e-05	1398.14	-0.00152	1398.14	-0.00134	1398.14	-0.00274	1398.14	-0.00295	1398.14	-0.00372
1399.1	0	1399.1	-2.79888e-06	1399.1	-1.29224e-05	1399.1	-4.43342e-05	1399.1	2.70853e-05	1399.1	3.57311e-05	1399.1	-0.00152	1399.1	-0.00134	1399.1	-0.00274	1399.1	-0.00296	1399.1	-0.00373
1400.07	0	1400.07	-2.81478e-06	1400.07	-1.29958e-05	1400.07	-4.45861e-05	1400.07	2.72659e-05	1400.07	3.53891e-05	1400.07	-0.00152	1400.07	-0.00134	1400.07	-0.00274	1400.07	-0.00296	1400.07	-0.00374
1401.03	0	1401.03	-2.83068e-06	1401.03	-1.30692e-05	1401.03	-4.4838e-05	1401.03	2.74464e-05	1401.03	3.5047e-05	1401.03	-0.00152	1401.03	-0.00134	1401.03	-0.00274	1401.03	-0.00297	1401.03	-0.00375
1401.99	0	1401.99	-2.84658e-06	1401.99	-1.31427e-05	1401.99	-4.50899e-05	1401.99	2.7627e-05	1401.99	3.47049e-05	1401.99	-0.00152	1401.99	-0.00134	1401.99	-0.00275	1401.99	-0.00297	1401.99	-0.00375
1402.96	0	1402.96	-2.86249e-06	1402.96	-1.32161e-05	1402.96	-4.53418e-05	1402.96	2.78076e-05	1402.96	3.43628e-05	1402.96	-0.00152	1402.96	-0.00135	1402.96	-0.00275	1402.96	-0.00298	1402.96	-0.00376
1403.92	0	1403.92	-2.87839e-06	1403.92	-1.32895e-05	1403.92	-4.55937e-05	1403.92	2.79882e-05	1403.92	3.40208e-05	1403.92	-0.00152	1403.92	-0.00135	1403.92	-0.00275	1403.92	-0.00299	1403.92	-0.00377
1404.89	0	1404.89	-2.89429e-06	1404.89	-1.33629e-05	1404.89	-4.58456e-05	1404.89	2.81687e-05	1404.89	3.36787e-05	1404.89	-0.00152	1404.89	-0.00135	1404.89	-0.00275	1404.89	-0.00299	1404.89	-0.00378
1405.85	0	1405.85	-2.91019e-06	1405.85	-1.34364e-05	1405.85	-4.60975e-05	1405.85	2.83493e-05	1405.85	3.33366e-05	1405.85	-0.00152	1405.85	-0.00135	1405.85	-0.00275	1405.85	-0.003	1405.85	-0.00379
1406.82	0	1406.82	-2.9261e-06	1406.82	-1.35098e-05	1406.82	-4.63494e-05	1406.82	2.85298e-05	1406.82	3.29946e-05	1406.82	-0.00152	1406.82	-0.00135	1406.82	-0.00275	1406.82	-0.00301	1406.82	-0.00379
1407.78	0	1407.78	-2.942e-06	1407.78	-1.35832e-05	1407.78	-4.66013e-05	1407.78	2.87104e-05	1407.78	3.26525e-05	1407.78	-0.00151	1407.78	-0.00136	1407.78	-0.00275	1407.78	-0.00301	1407.78	-0.0038
1408.74	0	1408.74	-2.9579e-06	1408.74	-1.36566e-05	1408.74	-4.68532e-05	1408.74	2.88909e-05	1408.74	3.23104e-05	1408.74	-0.00151	1408.74	-0.00136	1408.74	-0.00275	1408.74	-0.00302	1408.74	-0.00381
1409.71	0	1409.71	-2.97381e-06	1409.71	-1.37301e-05	1409.71	-4.71051e-05	1409.71	2.90715e-05	1409.71	3.19683e-05	1409.71	-0.00151	1409.71	-0.00136	1409.71	-0.00276	1409.71	-0.00302	1409.71	-0.00382
1410.67	0	1410.67	-2.98971e-06	1410.67	-1.38035e-05	1410.67	-4.7357e-05	1410.67	2.9252e-05	1410.67	3.16263e-05	1410.67	-0.00151	1410.67	-0.00136	1410.67	-0.00276	1410.67	-0.00303	1410.67	-0.00383
1411.64	0	1411.64	-3.00561e-06	1411.64	-1.38769e-05	1411.64	-4.76089e-05	1411.64	2.94326e-05	1411.64	3.12842e-05	1411.64	-0.00151	1411.64	-0.00136	1411.64	-0.00276	1411.64	-0.00304	1411.64	-0.00383
1412.6	0	1412.6	-3.02152e-06	1412.6	-1.39503e-05	1412.6	-4.78608e-05	1412.6	2.96132e-05	1412.6	3.09421e-05	1412.6	-0.00151	1412.6	-0.00137	1412.6	-0.00276	1412.6	-0.00304	1412.6	-0.00384
1413.57	0	1413.57	-3.03742e-06	1413.57	-1.40238e-05	1413.57	-4.81127e-05	1413.57	2.97937e-05	1413.57	3.06e-05	1413.57	-0.00151	1413.57	-0.00137	1413.57	-0.00276	1413.57	-0.00305	1413.57	-0.00385
1414.53	0	1414.53	-3.05332e-06	1414.53	-1.40972e-05	1414.53	-4.83646e-05	1414.53	2.99743e-05	1414.53	3.0258e-05	1414.53	-0.00151	1414.53	-0.00137	1414.53	-0.00276	1414.53	-0.00306	1414.53	-0.00386
1415.49	0	1415.49	-3.06922e-06	1415.49	-1.41706e-05	1415.49	-4.86165e-05	1415.49	3.01549e-05	1415.49	2.99159e-05	1415.49	-0.00151	1415.49	-0.00137	1415.49	-0.00276	1415.49	-0.00306	1415.49	-0.00387
1416.46	0	1416.46	-3.08513e-06	1416.46	-1.4244e-05	1416.46	-4.88684e-05	1416.46	3.03354e-05	1416.46	2.95738e-05	1416.46	-0.00151	1416.46	-0.00137	1416.46	-0.00276	1416.46	-0.00307	1416.46	-0.00387
1417.42	0	1417.42	-3.10103e-06	1417.42	-1.43174e-05	1417.42	-4.91203e-05	1417.42	3.0516e-05	1417.42	2.92317e-05	1417.42	-0.00151	1417.42	-0.00137	1417.42	-0.00277	1417.42	-0.00307	1417.42	-0.00388
1418.39	0	1418.39	-3.11693e-06	1418.39	-1.43909e-05	1418.39	-4.93722e-05	1418.39	3.06966e-05	1418.39	2.88897e-05	1418.39	-0.00151	1418.39	-0.00138	1418.39	-0.00277	1418.39	-0.00308	1418.39	-0.00389
1419.35	0	1419.35	-3.13283e-06	1419.35	-1.44643e-05	1419.35	-4.96241e-05	1419.35	3.08772e-05	1419.35	2.85476e-05	1419.35	-0.00151	1419.35	-0.00138	1419.35	-0.00277	1419.35	-0.00309	1419.35	-0.0039
1420.32	0	1420.32	-3.14874e-06	1420.32	-1.45377e-05	1420.32	-4.9876e-05	1420.32	3.10578e-05	1420.32	2.82055e-05	1420.32	-0.0015	1420.32	-0.00138	1420.32	-0.00277	1420.32	-0.00309	1420.32	-0.00391
1421.28	0	1421.28	-3.16464e-06	1421.28	-1.46111e-05	1421.28	-5.01279e-05	1421.28	3.12383e-05	1421.28	2.78634e-05	1421.28	-0.0015	1421.28	-0.00138	1421.28	-0.00277	1421.28	-0.0031	1421.28	-0.00391
1422.24	0	1422.24	-3.18054e-06	1422.24	-1.46846e-05	1422.24	-5.03798e-05	1422.24	3.14189e-05	1422.24	2.75214e-05	1422.24	-0.0015	1422.24	-0.00138	1422.24	-0.00277	1422.24	-0.00311	1422.24	-0.00392
1423.21	0	1423.21	-3.19644e-06	1423.21	-1.4758e-05	1423.21	-5.06317e-05	1423.21	3.15995e-05	1423.21	2.71793e-05	1423.21	-0.0015	1423.21	-0.00139	1423.21	-0.00277	1423.21	-0.00311	1423.21	-0.00393
1424.17	0	1424.17	-3.21235e-06	1424.17	-1.48314e-05	1424.17	-5.08836e-05	1424.17	3.178e-05	1424.17	2.68372e-05	1424.17	-0.0015	1424.17	-0.00139	1424.17	-0.00277	1424.17	-0.00312	1424.17	-0.00394
1425.14	0	1425.14	-3.22825e-06	1425.14	-1.49048e-05	1425.14	-5.11355e-05	1425.14	3.19606e-05	1425.14	2.64952e-05	1425.14	-0.0015	1425.14	-0.00139	1425.14	-0.00278	1425.14	-0.00312	1425.14	-0.00395
1426.1	0	1426.1	-3.24415e-06	1426.1	-1.49783e-05	1426.1	-5.13874e-05	1426.1	3.21411e-05	1426.1	2.61531e-05	1426.1	-0.0015	1426.1	-0.00139	1426.1	-0.00278	1426.1	-0.00313	1426.1	-0.00395
1427.07	0	1427.07	-3.26006e-06	1427.07	-1.50517e-05	1427.07	-5.16393e-05	1427.07	3.23217e-05	1427.07	2.58111e-05	1427.07	-0.0015	1427.07	-0.00139	1427.07	-0.00278	1427.07	-0.00314	1427.07	-0.00396
1428.03	0	1428.03	-3.27596e-06	1428.03	-1.51251e-05	1428.03	-5.18912e-05	1428.03	3.25023e-05	1428.03	2.5469e-05	1428.03	-0.0015	1428.03	-0.0014	1428.03	-0.00278	1428.03	-0.00314	1428.03	-0.00397
1428.99	0	1428.99	-3.29186e-06	1428.99	-1.51985e-05	1428.99	-5.21431e-05	1428.99	3.26828e-05	1428.99	2.51269e-05	1428.99	-0.0015	1428.99	-0.0014	1428.99	-0.00278	1428.99	-0.00315	1428.99	-0.00398
1429.96	0	1429.96	-3.30776e-06	1429.96	-1.52719e-05	1429.96	-5.2395e-05	1429.96	3.28634e-05	1429.96	2.47849e-05	1429.96	-0.0015	1429.96	-0.0014	1429.96	-0.00278	1429.96	-0.00316	1429.96	-0.00399
1430.92	0	1430.92	-3.32367e-06	1430.92	-1.53454e-05	1430.92	-5.26469e-05	1430.92	3.3044e-05	1430.92	2.44428e-05	1430.92	-0.0015	1430.92	-0.0014	1430.92	-0.00278	1430.92	-0.00316	1430.92	-0.00399
1431.89	0	1431.89	-3.33957e-06	1431.89	-1.54188e-05	1431.89	-5.28988e-05	1431.89	3.32246e-05	1431.89	2.41007e-05	1431.89	-0.00149	1431.89	-0.0014	1431.89	-0.00278	1431.89	-0.00317	1431.89	-0.004
1432.85	0	1432.85	-3.35547e-06	1432.85	-1.54922e-05	1432.85	-5.31507e-05	1432.85	3.34051e-05	1432.85	2.37587e-05	1432.85	-0.00149	1432.85	-0.00141	1432.85	-0.00279	1432.85	-0.00318	1432.85	-0.00401
1433.82	0	1433.82	-3.37137e-06	1433.82	-1.55656e-05	1433.82	-5.34026e-05	1433.82	3.35857e-05	1433.82	2.34166e-05	1433.82	-0.00149	1433.82	-0.00141	1433.82	-0.00279	1433.82	-0.00318	1433.82	-0.00402
1434.78	0	1434.78	-3.38728e-06	1434.78	-1.56391e-05	1434.78	-5.36545e-05	1434.78	3.37663e-05	1434.78	2.30745e-05	1434.78	-0.00149	1434.78	-0.00141	1434.78	-0.00279	1434.78	-0.00319	1434.78	-0.00403
1435.74	0	1435.74	-3.40318e-06	1435.74	-1.57125e-05	1435.74	-5.39064e-05	1435.74	3.39468e-05	1435.74	2.27324e-05	1435.74	-0.00149	1435.74	-0.00141	1435.74	-0.00279	1435.74	-0.00319	1435.74	-0.00403
1436.71	0	1436.71	-3.41908e-06	1436.71	-1.57859e-05	1436.71	-5.41583e-05	1436.71	3.41274e-05	1436.71	2.23904e-05	1436.71	-0.00149	1436.71	-0.00141	1436.71	-0.00279	1436.71	-0.0032	1436.71	-0.00404
1437.67	0	1437.67	-3.43499e-06	1437.67	-1.58593e-05	1437.67	-5.44102e-05	1437.67	3.43079e-05	1437.67	2.20483e-05	1437.67	-0.00149	1437.67	-0.00142	1437.67	-0.00279	1437.67	-0.00321	1437.67	-0.00405
1438.64	0	1438.64	-3.45089e-06	1438.64	-1.59328e-05	1438.64	-5.46621e-05	1438.64	3.44885e-05	1438.64	2.17062e-05	1438.64	-0.00149	1438.64	-0.00142	1438.64	-0.00279	1438.64	-0.00321	1438.64	-0.00406
1439.6	0	1439.6	-3.46679e-06	1439.6	-1.60062e-05	1439.6	-5.4914e-05	1439.6	3.4669e-05	1439.6	2.13641e-05	1439.6	-0.00149	1439.6	-0.00142	1439.6	-0.00279	1439.6	-0.00322	1439.6	-0.00407
1440.57	0	1440.57	-3.4827e-06	1440.57	-1.60796e-05	1440.57	-5.51659e-05	1440.57	3.48496e-05	1440.57	2.10221e-05	1440.57	-0.00149	1440.57	-0.00142	1440.57	-0.0028	1440.57	-0.00323	1440.57	-0.00407
1441.53	0	1441.53	-3.4986e-06	1441.53	-1.6153e-05	1441.53	-5.54178e-05	1441.53	3.50302e-05	1441.53	2.068e-05	1441.53	-0.00149	1441.53	-0.00142	1441.53	-0.0028	1441.53	-0.00323	1441.53	-0.00408
1442.49	0	1442.49	-3.5145e-06	1442.49	-1.62265e-05	1442.49	-5.56697e-05	1442.49	3.52107e-05	1442.49	2.03379e-05	1442.49	-0.00149	1442.49	-0.00143	1442.49	-0.0028	1442.49	-0.00324	1442.49	-0.00409
1443.46	0	1443.46	-3.5304e-06	1443.46	-1.62999e-05	1443.46	-5.59216e-05	1443.46	3.53913e-05	1443.46	1.99958e-05	1443.46	-0.00149	1443.46	-0.00143	1443.46	-0.0028	1443.46	-0.00324	1443.46	-0.0041
1444.42	0	1444.42	-3.54631e-06	1444.42	-1.63733e-05	1444.42	-5.61735e-05	1444.42	3.55719e-05	1444.42	1.96538e-05	1444.42	-0.00148	1444.42	-0.00143	1444.42	-0.0028	1444.42	-0.00325	1444.42	-0.00411
1445.39	0	1445.39	-3.56221e-06	1445.39	-1.64467e-05	1445.39	-5.64254e-05	1445.39	3.57524e-05	1445.39	1.93117e-05	1445.39	-0.00148	1445.39	-0.00143	1445.39	-0.0028	1445.39	-0.00326	1445.39	-0.00411
1446.35	0	1446.35	-3.57811e-06	1446.35	-1.65201e-05	1446.35	-5.66773e-05	1446.35	3.5933e-05	1446.35	1.89696e-05	1446.35	-0.00148	1446.35	-0.00143	1446.35	-0.0028	1446.35	-0.00326	1446.35	-0.00412
1447.31	0	1447.31	-3.59401e-06	1447.31	-1.65936e-05	1447.31	-5.69292e-05	1447.31	3.61136e-05	1447.31	1.86276e-05	1447.31	-0.00148	1447.31	-0.00143	1447.31	-0.0028	1447.31	-0.00327	1447.31	-0.00413
1448.28	0	1448.28	-3.60992e-06	1448.28	-1.6667e-05	1448.28	-5.71811e-05	1448.28	3.62942e-05	1448.28	1.82855e-05	1448.28	-0.00148	1448.28	-0.00144	1448.28	-0.00281	1448.28	-0.00328	1448.28	-0.00414
1449.24	0	1449.24	-3.62582e-06	1449.24	-1.67404e-05	1449.24	-5.7433e-05	1449.24	3.64747e-05	1449.24	1.79434e-05	1449.24	-0.00148	1449.24	-0.00144	1449.24	-0.00281	1449.24	-0.00328	1449.24	-0.00415
1450.21	0	1450.21	-3.64172e-06	1450.21	-1.68138e-05	1450.21	-5.76849e-05	1450.21	3.66553e-05	1450.21	1.76014e-05	1450.21	-0.00148	1450.21	-0.00144	1450.21	-0.00281	1450.21	-0.00329	1450.21	-0.00415
1451.17	0	1451.17	-3.65763e-06	1451.17	-1.68873e-05	1451.17	-5.79368e-05	1451.17	3.68359e-05	1451.17	1.72593e-05	1451.17	-0.00148	1451.17	-0.00144	1451.17	-0.00281	1451.17	-0.00329	1451.17	-0.00416
1452.14	0	1452.14	-3.67353e-06	1452.14	-1.69607e-05	1452.14	-5.81887e-05	1452.14	3.70164e-05	1452.14	1.69172e-05	1452.14	-0.00148	1452.14	-0.00144	1452.14	-0.00281	1452.14	-0.0033	1452.14	-0.00417
1453.1	0	1453.1	-3.68943e-06	1453.1	-1.70341e-05	1453.1	-5.84406e-05	1453.1	3.7197e-05	1453.1	1.65751e-05	1453.1	-0.00148	1453.1	-0.00145	1453.1	-0.00281	1453.1	-0.00331	1453.1	-0.00418
1454.06	0	1454.06	-3.70533e-06	1454.06	-1.71075e-05	1454.06	-5.86925e-05	1454.06	3.73776e-05	1454.06	1.62331e-05	1454.06	-0.00148	1454.06	-0.00145	1454.06	-0.00281	1454.06	-0.00331	1454.06	-0.00419
1455.03	0	1455.03	-3.72124e-06	1455.03	-1.71809e-05	1455.03	-5.89444e-05	1455.03	3.75581e-05	1455.03	1.5891e-05	1455.03	-0.00148	1455.03	-0.00145	1455.03	-0.00281	1455.03	-0.00332	1455.03	-0.00419
1455.99	0	1455.99	-3.73714e-06	1455.99	-1.72544e-05	1455.99	-5.91963e-05	1455.99	3.77387e-05	1455.99	1.55489e-05	1455.99	-0.00147	1455.99	-0.00145	1455.99	-0.00282	1455.99	-0.00333	1455.99	-0.0042
1456.96	0	1456.96	-3.75304e-06	1456.96	-1.73278e-05	1456.96	-5.94482e-05	1456.96	3.79193e-05	1456.96	1.52068e-05	1456.96	-0.00147	1456.96	-0.00145	1456.96	-0.00282	1456.96	-0.00333	1456.96	-0.00421
1457.92	0	1457.92	-3.76894e-06	1457.92	-1.74012e-05	1457.92	-5.97001e-05	1457.92	3.80999e-05	1457.92	1.48648e-05	1457.92	-0.00147	1457.92	-0.00146	1457.92	-0.00282	1457.92	-0.00334	1457.92	-0.00422
1458.88	0	1458.88	-3.78485e-06	1458.88	-1.74746e-05	1458.88	-5.99519e-05	1458.88	3.82805e-05	1458.88	1.45227e-05	1458.88	-0.00147	1458.88	-0.00146	1458.88	-0.00282	1458.88	-0.00334	1458.88	-0.00423
1459.85	0	1459.85	-3.80075e-06	1459.85	-1.75481e-05	1459.85	-6.02038e-05	1459.85	3.8461e-05	1459.85	1.41806e-05	1459.85	-0.00147	1459.85	-0.00146	1459.85	-0.00282	1459.85	-0.00335	1459.85	-0.00423
1460.81	0	1460.81	-3.81665e-06	1460.81	-1.76215e-05	1460.81	-6.04557e-05	1460.81	3.86416e-05	1460.81	1.38385e-05	1460.81	-0.00147	1460.81	-0.00146	1460.81	-0.00282	1460.81	-0.00336	1460.81	-0.00424
1461.78	0	1461.78	-3.83255e-06	1461.78	-1.76949e-05	1461.78	-6.07076e-05	1461.78	3.88222e-05	1461.78	1.34965e-05	1461.78	-0.00147	1461.78	-0.00146	1461.78	-0.00282	1461.78	-0.00336	1461.78	-0.00425
1462.74	0	1462.74	-3.84845e-06	1462.74	-1.77683e-05	1462.74	-6.09595e-05	1462.74	3.90028e-05	1462.74	1.31544e-05	1462.74	-0.00147	1462.74	-0.00147	1462.74	-0.00282	1462.74	-0.00337	1462.74	-0.00426
1463.71	0	1463.71	-3.86436e-06	1463.71	-1.78417e-05	1463.71	-6.12114e-05	1463.71	3.91833e-05	1463.71	1.28123e-05	1463.71	-0.00147	1463.71	-0.00147	1463.71	-0.00282	1463.71	-0.00338	1463.71	-0.00427
1464.67	0	1464.67	-3.88026e-06	1464.67	-1.79152e-05	1464.67	-6.14633e-05	1464.67	3.93639e-05	1464.67	1.24703e-05	1464.67	-0.00147	1464.67	-0.00147	1464.67	-0.00283	1464.67	-0.00338	1464.67	-0.00427
1465.63	0	1465.63	-3.89616e-06	1465.63	-1.79886e-05	1465.63	-6.17152e-05	1465.63	3.95445e-05	1465.63	1.21282e-05	1465.63	-0.00147	1465.63	-0.00147	1465.63	-0.00283	1465.63	-0.00339	1465.63	-0.00428
1466.6	0	1466.6	-3.91207e-06	1466.6	-1.8062e-05	1466.6	-6.19672e-05	1466.6	3.9725e-05	1466.6	1.17861e-05	1466.6	-0.00147	1466.6	-0.00147	1466.6	-0.00283	1466.6	-0.00339	1466.6	-0.00429
1467.56	0	1467.56	-3.92797e-06	1467.56	-1.81354e-05	1467.56	-6.22191e-05	1467.56	3.99055e-05	1467.56	1.14441e-05	1467.56	-0.00147	1467.56	-0.00148	1467.56	-0.00283	1467.56	-0.0034	1467.56	-0.0043
1468.53	0	1468.53	-3.94388e-06	1468.53	-1.82089e-05	1468.53	-6.2471e-05	1468.53	4.00861e-05	1468.53	1.1102e-05	1468.53	-0.00146	1468.53	-0.00148	1468.53	-0.00283	1468.53	-0.00341	1468.53	-0.00431
1469.49	0	1469.49	-3.95978e-06	1469.49	-1.82823e-05	1469.49	-6.27229e-05	1469.49	4.02666e-05	1469.49	1.07599e-05	1469.49	-0.00146	1469.49	-0.00148	1469.49	-0.00283	1469.49	-0.00341	1469.49	-0.00431
1470.46	0	1470.46	-3.97568e-06	1470.46	-1.83557e-05	1470.46	-6.29748e-05	1470.46	4.04472e-05	1470.46	1.04178e-05	1470.46	-0.00146	1470.46	-0.00148	1470.46	-0.00283	1470.46	-0.00342	1470.46	-0.00432
1471.42	0	1471.42	-3.99158e-06	1471.42	-1.84291e-05	1471.42	-6.32267e-05	1471.42	4.06278e-05	1471.42	1.00758e-05	1471.42	-0.00146	1471.42	-0.00148	1471.42	-0.00283	1471.42	-0.00343	1471.42	-0.00433
1472.38	0	1472.38	-4.00749e-06	1472.38	-1.85026e-05	1472.38	-6.34786e-05	1472.38	4.08084e-05	1472.38	9.7337e-06	1472.38	-0.00146	1472.38	-0.00149	1472.38	-0.00284	1472.38	-0.00343	1472.38	-0.00434
1473.35	0	1473.35	-4.02339e-06	1473.35	-1.8576e-05	1473.35	-6.37305e-05	1473.35	4.09889e-05	1473.35	9.39163e-06	1473.35	-0.00146	1473.35	-0.00149	1473.35	-0.00284	1473.35	-0.00344	1473.35	-0.00435
1474.31	0	1474.31	-4.03929e-06	1474.31	-1.86494e-05	1474.31	-6.39824e-05	1474.31	4.11695e-05	1474.31	9.04956e-06	1474.31	-0.00146	1474.31	-0.00149	1474.31	-0.00284	1474.31	-0.00344	1474.31	-0.00435
1475.28	0	1475.28	-4.05519e-06	1475.28	-1.87228e-05	1475.28	-6.42343e-05	1475.28	4.13501e-05	1475.28	8.70751e-06	1475.28	-0.00146	1475.28	-0.00149	1475.28	-0.00284	1475.28	-0.00345	1475.28	-0.00436
1476.24	0	1476.24	-4.0711e-06	1476.24	-1.87962e-05	1476.24	-6.44862e-05	1476.24	4.15307e-05	1476.24	8.36544e-06	1476.24	-0.00146	1476.24	-0.00149	1476.24	-0.00284	1476.24	-0.00346	1476.24	-0.00437
1477.21	0	1477.21	-4.087e-06	1477.21	-1.88697e-05	1477.21	-6.47381e-05	1477.21	4.17112e-05	1477.21	8.02337e-06	1477.21	-0.00146	1477.21	-0.00149	1477.21	-0.00284	1477.21	-0.00346	1477.21	-0.00438
1478.17	0	1478.17	-4.1029e-06	1478.17	-1.89431e-05	1478.17	-6.49899e-05	1478.17	4.18918e-05	1478.17	7.68129e-06	1478.17	-0.00146	1478.17	-0.0015	1478.17	-0.00284	1478.17	-0.00347	1478.17	-0.00439
1479.13	0	1479.13	-4.1188e-06	1479.13	-1.90165e-05	1479.13	-6.52419e-05	1479.13	4.20723e-05	1479.13	7.33922e-06	1479.13	-0.00146	1479.13	-0.0015	1479.13	-0.00284	1479.13	-0.00348	1479.13	-0.00439
1480.1	0	1480.1	-4.13471e-06	1480.1	-1.90899e-05	1480.1	-6.54938e-05	1480.1	4.22529e-05	1480.1	6.99716e-06	1480.1	-0.00145	1480.1	-0.0015	1480.1	-0.00285	1480.1	-0.00348	1480.1	-0.0044
1481.06	0	1481.06	-4.15061e-06	1481.06	-1.91634e-05	1481.06	-6.57457e-05	1481.06	4.24335e-05	1481.06	6.65508e-06	1481.06	-0.00145	1481.06	-0.0015	1481.06	-0.00285	1481.06	-0.00349	1481.06	-0.00441
1482.03	0	1482.03	-4.16651e-06	1482.03	-1.92368e-05	1482.03	-6.59975e-05	1482.03	4.26141e-05	1482.03	6.313e-06	1482.03	-0.00145	1482.03	-0.0015	1482.03	-0.00285	1482.03	-0.00349	1482.03	-0.00442
1482.99	0	1482.99	-4.18242e-06	1482.99	-1.93102e-05	1482.99	-6.62495e-05	1482.99	4.27946e-05	1482.99	5.97092e-06	1482.99	-0.00145	1482.99	-0.00151	1482.99	-0.00285	1482.99	-0.0035	1482.99	-0.00443
1483.95	0	1483.95	-4.19832e-06	1483.95	-1.93836e-05	1483.95	-6.65014e-05	1483.95	4.29752e-05	1483.95	5.62885e-06	1483.95	-0.00145	1483.95	-0.00151	1483.95	-0.00285	1483.95	-0.00351	1483.95	-0.00443
1484.92	0	1484.92	-4.21422e-06	1484.92	-1.94571e-05	1484.92	-6.67533e-05	1484.92	4.31558e-05	1484.92	5.28677e-06	1484.92	-0.00145	1484.92	-0.00151	1484.92	-0.00285	1484.92	-0.00351	1484.92	-0.00444
1485.88	0	1485.88	-4.23012e-06	1485.88	-1.95305e-05	1485.88	-6.70052e-05	1485.88	4.33363e-05	1485.88	4.94469e-06	1485.88	-0.00145	1485.88	-0.00151	1485.88	-0.00285	1485.88	-0.00352	1485.88	-0.00445
1486.85	0	1486.85	-4.24603e-06	1486.85	-1.96039e-05	1486.85	-6.7257e-05	1486.85	4.35169e-05	1486.85	4.60262e-06	1486.85	-0.00145	1486.85	-0.00151	1486.85	-0.00285	1486.85	-0.00353	1486.85	-0.00446
1487.81	0	1487.81	-4.26193e-06	1487.81	-1.96773e-05	1487.81	-6.75089e-05	1487.81	4.36975e-05	1487.81	4.26055e-06	1487.81	-0.00145	1487.81	-0.00152	1487.81	-0.00286	1487.81	-0.00353	1487.81	-0.00447
1488.78	0	1488.78	-4.27783e-06	1488.78	-1.97507e-05	1488.78	-6.77608e-05	1488.78	4.38781e-05	1488.78	3.91849e-06	1488.78	-0.00145	1488.78	-0.00152	1488.78	-0.00286	1488.78	-0.00354	1488.78	-0.00447
1489.74	0	1489.74	-4.29373e-06	1489.74	-1.98242e-05	1489.74	-6.80127e-05	1489.74	4.40586e-05	1489.74	3.57641e-06	1489.74	-0.00145	1489.74	-0.00152	1489.74	-0.00286	1489.74	-0.00354	1489.74	-0.00448
1490.7	0	1490.7	-4.30964e-06	1490.7	-1.98976e-05	1490.7	-6.82646e-05	1490.7	4.42392e-05	1490.7	3.23433e-06	1490.7	-0.00145	1490.7	-0.00152	1490.7	-0.00286	1490.7	-0.00355	1490.7	-0.00449
1491.67	0	1491.67	-4.32554e-06	1491.67	-1.9971e-05	1491.67	-6.85165e-05	1491.67	4.44198e-05	1491.67	2.89227e-06	1491.67	-0.00145	1491.67	-0.00152	1491.67	-0.00286	1491.67	-0.00356	1491.67	-0.0045
1492.63	0	1492.63	-4.34144e-06	1492.63	-2.00444e-05	1492.63	-6.87684e-05	1492.63	4.46003e-05	1492.63	2.55021e-06	1492.63	-0.00144	1492.63	-0.00153	1492.63	-0.00286	1492.63	-0.00356	1492.63	-0.00451
1493.6	0	1493.6	-4.35734e-06	1493.6	-2.01179e-05	1493.6	-6.90203e-05	1493.6	4.47809e-05	1493.6	2.20814e-06	1493.6	-0.00144	1493.6	-0.00153	1493.6	-0.00286	1493.6	-0.00357	1493.6	-0.00451
1494.56	0	1494.56	-4.37325e-06	1494.56	-2.01913e-05	1494.56	-6.92722e-05	1494.56	4.49615e-05	1494.56	1.86607e-06	1494.56	-0.00144	1494.56	-0.00153	1494.56	-0.00286	1494.56	-0.00358	1494.56	-0.00452
1495.53	0	1495.53	-4.38915e-06	1495.53	-2.02647e-05	1495.53	-6.95242e-05	1495.53	4.5142e-05	1495.53	1.52399e-06	1495.53	-0.00144	1495.53	-0.00153	1495.53	-0.00287	1495.53	-0.00358	1495.53	-0.00453
1496.49	0	1496.49	-4.40506e-06	1496.49	-2.03381e-05	1496.49	-6.97761e-05	1496.49	4.53225e-05	1496.49	1.18192e-06	1496.49	-0.00144	1496.49	-0.00153	1496.49	-0.00287	1496.49	-0.00359	1496.49	-0.00454
1497.45	0	1497.45	-4.42096e-06	1497.45	-2.04116e-05	1497.45	-7.0028e-05	1497.45	4.55031e-05	1497.45	8.39847e-07	1497.45	-0.00144	1497.45	-0.00154	1497.45	-0.00287	1497.45	-0.00359	1497.45	-0.00455
1498.42	0	1498.42	-4.43686e-06	1498.42	-2.0485e-05	1498.42	-7.02799e-05	1498.42	4.56836e-05	1498.42	4.97777e-07	1498.42	-0.00144	1498.42	-0.00154	1498.42	-0.00287	1498.42	-0.0036	1498.42	-0.00455
1499.38	0	1499.38	-4.45276e-06	1499.38	-2.05584e-05	1499.38	-7.05318e-05	1499.38	4.58642e-05	1499.38	1.55709e-07	1499.38	-0.00144	1499.38	-0.00154	1499.38	-0.00287	1499.38	-0.00361	1499.38	-0.00456
1500.35	0	1500.35	-4.46867e-06	1500.35	-2.06318e-05	1500.35	-7.07837e-05	1500.35	4.60448e-05	1500.35	-1.86362e-07	1500.35	-0.00144	1500.35	-0.00154	1500.35	-0.00287	1500.35	-0.00361	1500.35	-0.00457
1501.31	0	1501.31	-4.48457e-06	1501.31	-2.07053e-05	1501.31	-7.10356e-05	1501.31	4.62254e-05	1501.31	-5.28422e-07	1501.31	-0.00144	1501.31	-0.00154	1501.31	-0.00287	1501.31	-0.00362	1501.31	-0.00458
1502.28	0	1502.28	-4.50047e-06	1502.28	-2.07787e-05	1502.28	-7.12875e-05	1502.28	4.64059e-05	1502.28	-8.70495e-07	1502.28	-0.00144	1502.28	-0.00154	1502.28	-0.00287	1502.28	-0.00363	1502.28	-0.00459
1503.24	0	1503.24	-4.51637e-06	1503.24	-2.08521e-05	1503.24	-7.15394e-05	1503.24	4.65865e-05	1503.24	-1.21256e-06	1503.24	-0.00144	1503.24	-0.00155	1503.24	-0.00288	1503.24	-0.00363	1503.24	-0.00459
1504.2	0	1504.2	-4.53228e-06	1504.2	-2.09255e-05	1504.2	-7.17913e-05	1504.2	4.67671e-05	1504.2	-1.55464e-06	1504.2	-0.00143	1504.2	-0.00155	1504.2	-0.00288	1504.2	-0.00364	1504.2	-0.0046
1505.17	0	1505.17	-4.54818e-06	1505.17	-2.09989e-05	1505.17	-7.20432e-05	1505.17	4.69477e-05	1505.17	-1.8967e-06	1505.17	-0.00143	1505.17	-0.00155	1505.17	-0.00288	1505.17	-0.00364	1505.17	-0.00461
1506.13	0	1506.13	-4.56408e-06	1506.13	-2.10724e-05	1506.13	-7.22951e-05	1506.13	4.71282e-05	1506.13	-2.23876e-06	1506.13	-0.00143	1506.13	-0.00155	1506.13	-0.00288	1506.13	-0.00365	1506.13	-0.00462
1507.1	0	1507.1	-4.57998e-06	1507.1	-2.11458e-05	1507.1	-7.25469e-05	1507.1	4.73088e-05	1507.1	-2.58083e-06	1507.1	-0.00143	1507.1	-0.00155	1507.1	-0.00288	1507.1	-0.00366	1507.1	-0.00463
1508.06	0	1508.06	-4.59589e-06	1508.06	-2.12192e-05	1508.06	-7.27989e-05	1508.06	4.74893e-05	1508.06	-2.92291e-06	1508.06	-0.00143	1508.06	-0.00156	1508.06	-0.00288	1508.06	-0.00366	1508.06	-0.00463
1509.03	0	1509.03	-4.61179e-06	1509.03	-2.12926e-05	1509.03	-7.30508e-05	1509.03	4.76699e-05	1509.03	-3.26499e-06	1509.03	-0.00143	1509.03	-0.00156	1509.03	-0.00288	1509.03	-0.00367	1509.03	-0.00464
1509.99	0	1509.99	-4.62769e-06	1509.99	-2.13661e-05	1509.99	-7.33026e-05	1509.99	4.78505e-05	1509.99	-3.60705e-06	1509.99	-0.00143	1509.99	-0.00156	1509.99	-0.00288	1509.99	-0.00368	1509.99	-0.00465
1510.95	0	1510.95	-4.64359e-06	1510.95	-2.14395e-05	1510.95	-7.35545e-05	1510.95	4.80311e-05	1510.95	-3.94912e-06	1510.95	-0.00143	1510.95	-0.00156	1510.95	-0.00289	1510.95	-0.00368	1510.95	-0.00466
1511.92	0	1511.92	-4.6595e-06	1511.92	-2.15129e-05	1511.92	-7.38065e-05	1511.92	4.82116e-05	1511.92	-4.2912e-06	1511.92	-0.00143	1511.92	-0.00156	1511.92	-0.00289	1511.92	-0.00369	1511.92	-0.00467
1512.88	0	1512.88	-4.6754e-06	1512.88	-2.15863e-05	1512.88	-7.40584e-05	1512.88	4.83922e-05	1512.88	-4.63329e-06	1512.88	-0.00143	1512.88	-0.00157	1512.88	-0.00289	1512.88	-0.00369	1512.88	-0.00467
1513.85	0	1513.85	-4.6913e-06	1513.85	-2.16597e-05	1513.85	-7.43103e-05	1513.85	4.85728e-05	1513.85	-4.97536e-06	1513.85	-0.00143	1513.85	-0.00157	1513.85	-0.00289	1513.85	-0.0037	1513.85	-0.00468
1514.81	0	1514.81	-4.70721e-06	1514.81	-2.17332e-05	1514.81	-7.45622e-05	1514.81	4.87533e-05	1514.81	-5.31743e-06	1514.81	-0.00143	1514.81	-0.00157	1514.81	-0.00289	1514.81	-0.00371	1514.81	-0.00469
1515.78	0	1515.78	-4.72311e-06	1515.78	-2.18066e-05	1515.78	-7.4814e-05	1515.78	4.89339e-05	1515.78	-5.65951e-06	1515.78	-0.00143	1515.78	-0.00157	1515.78	-0.00289	1515.78	-0.00371	1515.78	-0.0047
1516.74	0	1516.74	-4.73901e-06	1516.74	-2.188e-05	1516.74	-7.50659e-05	1516.74	4.91145e-05	1516.74	-6.00159e-06	1516.74	-0.00142	1516.74	-0.00157	1516.74	-0.00289	1516.74	-0.00372	1516.74	-0.00471
1517.7	0	1517.7	-4.75491e-06	1517.7	-2.19534e-05	1517.7	-7.53178e-05	1517.7	4.92951e-05	1517.7	-6.34366e-06	1517.7	-0.00142	1517.7	-0.00158	1517.7	-0.00289	1517.7	-0.00373	1517.7	-0.00471
1518.67	0	1518.67	-4.77082e-06	1518.67	-2.20269e-05	1518.67	-7.55697e-05	1518.67	4.94756e-05	1518.67	-6.68573e-06	1518.67	-0.00142	1518.67	-0.00158	1518.67	-0.00289	1518.67	-0.00373	1518.67	-0.00472
1519.63	0	1519.63	-4.78672e-06	1519.63	-2.21003e-05	1519.63	-7.58216e-05	1519.63	4.96562e-05	1519.63	-7.02781e-06	1519.63	-0.00142	1519.63	-0.00158	1519.63	-0.0029	1519.63	-0.00374	1519.63	-0.00473
1520.6	0	1520.6	-4.80262e-06	1520.6	-2.21737e-05	1520.6	-7.60735e-05	1520.6	4.98368e-05	1520.6	-7.36988e-06	1520.6	-0.00142	1520.6	-0.00158	1520.6	-0.0029	1520.6	-0.00375	1520.6	-0.00474
1521.56	0	1521.56	-4.81852e-06	1521.56	-2.22471e-05	1521.56	-7.63254e-05	1521.56	5.00173e-05	1521.56	-7.71195e-06	1521.56	-0.00142	1521.56	-0.00158	1521.56	-0.0029	1521.56	-0.00375	1521.56	-0.00475
1522.53	0	1522.53	-4.83443e-06	1522.53	-2.23206e-05	1522.53	-7.65773e-05	1522.53	5.01979e-05	1522.53	-8.05402e-06	1522.53	-0.00142	1522.53	-0.00159	1522.53	-0.0029	1522.53	-0.00376	1522.53	-0.00475
1523.49	0	1523.49	-4.85033e-06	1523.49	-2.2394e-05	1523.49	-7.68292e-05	1523.49	5.03785e-05	1523.49	-8.39608e-06	1523.49	-0.00142	1523.49	-0.00159	1523.49	-0.0029	1523.49	-0.00376	1523.49	-0.00476
1524.45	0	1524.45	-4.86624e-06	1524.45	-2.24674e-05	1524.45	-7.70812e-05	1524.45	5.0559e-05	1524.45	-8.73816e-06	1524.45	-0.00142	1524.45	-0.00159	1524.45	-0.0029	1524.45	-0.00377	1524.45	-0.00477
1525.42	0	1525.42	-4.88214e-06	1525.42	-2.25408e-05	1525.42	-7.73331e-05	1525.42	5.07395e-05	1525.42	-9.08023e-06	1525.42	-0.00142	1525.42	-0.00159	1525.42	-0.0029	1525.42	-0.00378	1525.42	-0.00478
1526.38	0	1526.38	-4.89804e-06	1526.38	-2.26143e-05	1526.38	-7.7585e-05	1526.38	5.09201e-05	1526.38	-9.4223e-06	1526.38	-0.00142	1526.38	-0.00159	1526.38	-0.0029	1526.38	-0.00378	1526.38	-0.00479
1527.35	0	1527.35	-4.91394e-06	1527.35	-2.26877e-05	1527.35	-7.78369e-05	1527.35	5.11006e-05	1527.35	-9.76436e-06	1527.35	-0.00142	1527.35	-0.0016	1527.35	-0.00291	1527.35	-0.00379	1527.35	-0.00479
1528.31	0	1528.31	-4.92985e-06	1528.31	-2.27611e-05	1528.31	-7.80888e-05	1528.31	5.12812e-05	1528.31	-1.01064e-05	1528.31	-0.00141	1528.31	-0.0016	1528.31	-0.00291	1528.31	-0.0038	1528.31	-0.0048
1529.27	0	1529.27	-4.94575e-06	1529.27	-2.28345e-05	1529.27	-7.83407e-05	1529.27	5.14618e-05	1529.27	-1.04485e-05	1529.27	-0.00141	1529.27	-0.0016	1529.27	-0.00291	1529.27	-0.0038	1529.27	-0.00481
1530.24	0	1530.24	-4.96165e-06	1530.24	-2.29079e-05	1530.24	-7.85926e-05	1530.24	5.16424e-05	1530.24	-1.07906e-05	1530.24	-0.00141	1530.24	-0.0016	1530.24	-0.00291	1530.24	-0.00381	1530.24	-0.00482
1531.2	0	1531.2	-4.97755e-06	1531.2	-2.29814e-05	1531.2	-7.88445e-05	1531.2	5.18229e-05	1531.2	-1.11326e-05	1531.2	-0.00141	1531.2	-0.0016	1531.2	-0.00291	1531.2	-0.00381	1531.2	-0.00483
1532.17	0	1532.17	-4.99346e-06	1532.17	-2.30548e-05	1532.17	-7.90964e-05	1532.17	5.20035e-05	1532.17	-1.14747e-05	1532.17	-0.00141	1532.17	-0.0016	1532.17	-0.00291	1532.17	-0.00382	1532.17	-0.00483
1533.13	0	1533.13	-5.00936e-06	1533.13	-2.31282e-05	1533.13	-7.93482e-05	1533.13	5.21841e-05	1533.13	-1.18168e-05	1533.13	-0.00141	1533.13	-0.00161	1533.13	-0.00291	1533.13	-0.00383	1533.13	-0.00484
1534.1	0	1534.1	-5.02526e-06	1534.1	-2.32016e-05	1534.1	-7.96001e-05	1534.1	5.23647e-05	1534.1	-1.21589e-05	1534.1	-0.00141	1534.1	-0.00161	1534.1	-0.00291	1534.1	-0.00383	1534.1	-0.00485
1535.06	0	1535.06	-5.04116e-06	1535.06	-2.32751e-05	1535.06	-7.9852e-05	1535.06	5.25452e-05	1535.06	-1.25009e-05	1535.06	-0.00141	1535.06	-0.00161	1535.06	-0.00292	1535.06	-0.00384	1535.06	-0.00486
1536.02	0	1536.02	-5.05707e-06	1536.02	-2.33485e-05	1536.02	-8.01039e-05	1536.02	5.27258e-05	1536.02	-1.2843e-05	1536.02	-0.00141	1536.02	-0.00161	1536.02	-0.00292	1536.02	-0.00385	1536.02	-0.00487
1536.99	0	1536.99	-5.07297e-06	1536.99	-2.34219e-05	1536.99	-8.03559e-05	1536.99	5.29063e-05	1536.99	-1.3185e-05	1536.99	-0.00141	1536.99	-0.00161	1536.99	-0.00292	1536.99	-0.00385	1536.99	-0.00487
1537.95	0	1537.95	-5.08887e-06	1537.95	-2.34953e-05	1537.95	-8.06078e-05	1537.95	5.30869e-05	1537.95	-1.35271e-05	1537.95	-0.00141	1537.95	-0.00162	1537.95	-0.00292	1537.95	-0.00386	1537.95	-0.00488
1538.92	0	1538.92	-5.10478e-06	1538.92	-2.35687e-05	1538.92	-8.08596e-05	1538.92	5.32675e-05	1538.92	-1.38692e-05	1538.92	-0.00141	1538.92	-0.00162	1538.92	-0.00292	1538.92	-0.00386	1538.92	-0.00489
1539.88	0	1539.88	-5.12068e-06	1539.88	-2.36422e-05	1539.88	-8.11115e-05	1539.88	5.34481e-05	1539.88	-1.42113e-05	1539.88	-0.00141	1539.88	-0.00162	1539.88	-0.00292	1539.88	-0.00387	1539.88	-0.0049
1540.85	0	1540.85	-5.13658e-06	1540.85	-2.37156e-05	1540.85	-8.13635e-05	1540.85	5.36286e-05	1540.85	-1.45533e-05	1540.85	-0.0014	1540.85	-0.00162	1540.85	-0.00292	1540.85	-0.00388	1540.85	-0.00491
1541.81	0	1541.81	-5.15248e-06	1541.81	-2.3789e-05	1541.81	-8.16154e-05	1541.81	5.38092e-05	1541.81	-1.48954e-05	1541.81	-0.0014	1541.81	-0.00162	1541.81	-0.00292	1541.81	-0.00388	1541.81	-0.00491
1542.77	0	1542.77	-5.16839e-06	1542.77	-2.38624e-05	1542.77	-8.18673e-05	1542.77	5.39898e-05	1542.77	-1.52375e-05	1542.77	-0.0014	1542.77	-0.00163	1542.77	-0.00293	1542.77	-0.00389	1542.77	-0.00492
1543.74	0	1543.74	-5.18429e-06	1543.74	-2.39359e-05	1543.74	-8.21192e-05	1543.74	5.41703e-05	1543.74	-1.55796e-05	1543.74	-0.0014	1543.74	-0.00163	1543.74	-0.00293	1543.74	-0.0039	1543.74	-0.00493
1544.7	0	1544.7	-5.20019e-06	1544.7	-2.40093e-05	1544.7	-8.2371e-05	1544.7	5.43509e-05	1544.7	-1.59216e-05	1544.7	-0.0014	1544.7	-0.00163	1544.7	-0.00293	1544.7	-0.0039	1544.7	-0.00494
1545.67	0	1545.67	-5.21609e-06	1545.67	-2.40827e-05	1545.67	-8.26229e-05	1545.67	5.45315e-05	1545.67	-1.62637e-05	1545.67	-0.0014	1545.67	-0.00163	1545.67	-0.00293	1545.67	-0.00391	1545.67	-0.00495
1546.63	0	1546.63	-5.232e-06	1546.63	-2.41561e-05	1546.63	-8.28748e-05	1546.63	5.47121e-05	1546.63	-1.66058e-05	1546.63	-0.0014	1546.63	-0.00163	1546.63	-0.00293	1546.63	-0.00391	1546.63	-0.00495
1547.6	0	1547.6	-5.2479e-06	1547.6	-2.42296e-05	1547.6	-8.31267e-05	1547.6	5.48926e-05	1547.6	-1.69479e-05	1547.6	-0.0014	1547.6	-0.00164	1547.6	-0.00293	1547.6	-0.00392	1547.6	-0.00496
1548.56	0	1548.56	-5.2638e-06	1548.56	-2.4303e-05	1548.56	-8.33786e-05	1548.56	5.50732e-05	1548.56	-1.72899e-05	1548.56	-0.0014	1548.56	-0.00164	1548.56	-0.00293	1548.56	-0.00393	1548.56	-0.00497
1549.52	0	1549.52	-5.2797e-06	1549.52	-2.43764e-05	1549.52	-8.36305e-05	1549.52	5.52538e-05	1549.52	-1.7632e-05	1549.52	-0.0014	1549.52	-0.00164	1549.52	-0.00293	1549.52	-0.00393	1549.52	-0.00498
1550.49	0	1550.49	-5.29561e-06	1550.49	-2.44498e-05	1550.49	-8.38824e-05	1550.49	5.54343e-05	1550.49	-1.79741e-05	1550.49	-0.0014	1550.49	-0.00164	1550.49	-0.00294	1550.49	-0.00394	1550.49	-0.00499
1551.45	0	1551.45	-5.31151e-06	1551.45	-2.45232e-05	1551.45	-8.41343e-05	1551.45	5.56149e-05	1551.45	-1.83162e-05	1551.45	-0.0014	1551.45	-0.00164	1551.45	-0.00294	1551.45	-0.00395	1551.45	-0.00499
1552.42	0	1552.42	-5.32741e-06	1552.42	-2.45967e-05	1552.42	-8.43862e-05	1552.42	5.57955e-05	1552.42	-1.86582e-05	1552.42	-0.00139	1552.42	-0.00165	1552.42	-0.00294	1552.42	-0.00395	1552.42	-0.005
1553.38	0	1553.38	-5.34332e-06	1553.38	-2.46701e-05	1553.38	-8.46382e-05	1553.38	5.5976e-05	1553.38	-1.90003e-05	1553.38	-0.00139	1553.38	-0.00165	1553.38	-0.00294	1553.38	-0.00396	1553.38	-0.00501
1554.34	0	1554.34	-5.35922e-06	1554.34	-2.47435e-05	1554.34	-8.48901e-05	1554.34	5.61565e-05	1554.34	-1.93424e-05	1554.34	-0.00139	1554.34	-0.00165	1554.34	-0.00294	1554.34	-0.00396	1554.34	-0.00502
1555.31	0	1555.31	-5.37512e-06	1555.31	-2.4817e-05	1555.31	-8.5142e-05	1555.31	5.63371e-05	1555.31	-1.96844e-05	1555.31	-0.00139	1555.31	-0.00165	1555.31	-0.00294	1555.31	-0.00397	1555.31	-0.00503
1556.27	0	1556.27	-5.39103e-06	1556.27	-2.48904e-05	1556.27	-8.53939e-05	1556.27	5.65176e-05	1556.27	-2.00265e-05	1556.27	-0.00139	1556.27	-0.00165	1556.27	-0.00294	1556.27	-0.00398	1556.27	-0.00503
1557.24	0	1557.24	-5.40693e-06	1557.24	-2.49638e-05	1557.24	-8.56458e-05	1557.24	5.66982e-05	1557.24	-2.03686e-05	1557.24	-0.00139	1557.24	-0.00166	1557.24	-0.00294	1557.24	-0.00398	1557.24	-0.00504
1558.2	0	1558.2	-5.42283e-06	1558.2	-2.50372e-05	1558.2	-8.58977e-05	1558.2	5.68788e-05	1558.2	-2.07106e-05	1558.2	-0.00139	1558.2	-0.00166	1558.2	-0.00295	1558.2	-0.00399	1558.2	-0.00505
1559.17	0	1559.17	-5.43874e-06	1559.17	-2.51106e-05	1559.17	-8.61496e-05	1559.17	5.70594e-05	1559.17	-2.10527e-05	1559.17	-0.00139	1559.17	-0.00166	1559.17	-0.00295	1559.17	-0.004	1559.17	-0.00506
1560.13	0	1560.13	-5.45464e-06	1560.13	-2.51841e-05	1560.13	-8.64015e-05	1560.13	5.72399e-05	1560.13	-2.13948e-05	1560.13	-0.00139	1560.13	-0.00166	1560.13	-0.00295	1560.13	-0.004	1560.13	-0.00507
1561.09	0	1561.09	-5.47054e-06	1561.09	-2.52575e-05	1561.09	-8.66534e-05	1561.09	5.74205e-05	1561.09	-2.17368e-05	1561.09	-0.00139	1561.09	-0.00166	1561.09	-0.00295	1561.09	-0.00401	1561.09	-0.00507
1562.06	0	1562.06	-5.48644e-06	1562.06	-2.53309e-05	1562.06	-8.69052e-05	1562.06	5.76011e-05	1562.06	-2.20789e-05	1562.06	-0.00139	1562.06	-0.00166	1562.06	-0.00295	1562.06	-0.00401	1562.06	-0.00508
1563.02	0	1563.02	-5.50234e-06	1563.02	-2.54043e-05	1563.02	-8.71571e-05	1563.02	5.77817e-05	1563.02	-2.2421e-05	1563.02	-0.00139	1563.02	-0.00167	1563.02	-0.00295	1563.02	-0.00402	1563.02	-0.00509
1563.99	0	1563.99	-5.51825e-06	1563.99	-2.54777e-05	1563.99	-8.7409e-05	1563.99	5.79622e-05	1563.99	-2.2763e-05	1563.99	-0.00139	1563.99	-0.00167	1563.99	-0.00295	1563.99	-0.00403	1563.99	-0.0051
1564.95	0	1564.95	-5.53415e-06	1564.95	-2.55512e-05	1564.95	-8.76609e-05	1564.95	5.81428e-05	1564.95	-2.31051e-05	1564.95	-0.00138	1564.95	-0.00167	1564.95	-0.00295	1564.95	-0.00403	1564.95	-0.00511
1565.91	0	1565.91	-5.55005e-06	1565.91	-2.56246e-05	1565.91	-8.79129e-05	1565.91	5.83233e-05	1565.91	-2.34472e-05	1565.91	-0.00138	1565.91	-0.00167	1565.91	-0.00296	1565.91	-0.00404	1565.91	-0.00511
1566.88	0	1566.88	-5.56596e-06	1566.88	-2.5698e-05	1566.88	-8.81647e-05	1566.88	5.85039e-05	1566.88	-2.37893e-05	1566.88	-0.00138	1566.88	-0.00167	1566.88	-0.00296	1566.88	-0.00405	1566.88	-0.00512
1567.84	0	1567.84	-5.58186e-06	1567.84	-2.57714e-05	1567.84	-8.84166e-05	1567.84	5.86845e-05	1567.84	-2.41313e-05	1567.84	-0.00138	1567.84	-0.00168	1567.84	-0.00296	1567.84	-0.00405	1567.84	-0.00513
1568.81	0	1568.81	-5.59776e-06	1568.81	-2.58449e-05	1568.81	-8.86685e-05	1568.81	5.88651e-05	1568.81	-2.44734e-05	1568.81	-0.00138	1568.81	-0.00168	1568.81	-0.00296	1568.81	-0.00406	1568.81	-0.00514
1569.77	0	1569.77	-5.61366e-06	1569.77	-2.59183e-05	1569.77	-8.89205e-05	1569.77	5.90456e-05	1569.77	-2.48155e-05	1569.77	-0.00138	1569.77	-0.00168	1569.77	-0.00296	1569.77	-0.00406	1569.77	-0.00514
1570.74	0	1570.74	-5.62957e-06	1570.74	-2.59917e-05	1570.74	-8.91723e-05	1570.74	5.92262e-05	1570.74	-2.51576e-05	1570.74	-0.00138	1570.74	-0.00168	1570.74	-0.00296	1570.74	-0.00407	1570.74	-0.00515
1571.7	0	1571.7	-5.64547e-06	1571.7	-2.60651e-05	1571.7	-8.94242e-05	1571.7	5.94068e-05	1571.7	-2.54996e-05	1571.7	-0.00138	1571.7	-0.00168	1571.7	-0.00296	1571.7	-0.00408	1571.7	-0.00516
1572.66	0	1572.66	-5.66137e-06	1572.66	-2.61386e-05	1572.66	-8.96761e-05	1572.66	5.95873e-05	1572.66	-2.58417e-05	1572.66	-0.00138	1572.66	-0.00169	1572.66	-0.00296	1572.66	-0.00408	1572.66	-0.00517
1573.63	0	1573.63	-5.67727e-06	1573.63	-2.6212e-05	1573.63	-8.9928e-05	1573.63	5.97679e-05	1573.63	-2.61838e-05	1573.63	-0.00138	1573.63	-0.00169	1573.63	-0.00296	1573.63	-0.00409	1573.63	-0.00518
1574.59	0	1574.59	-5.69318e-06	1574.59	-2.62854e-05	1574.59	-9.01799e-05	1574.59	5.99485e-05	1574.59	-2.65259e-05	1574.59	-0.00138	1574.59	-0.00169	1574.59	-0.00297	1574.59	-0.0041	1574.59	-0.00518
1575.56	0	1575.56	-5.70908e-06	1575.56	-2.63588e-05	1575.56	-9.04318e-05	1575.56	6.01291e-05	1575.56	-2.68679e-05	1575.56	-0.00138	1575.56	-0.00169	1575.56	-0.00297	1575.56	-0.0041	1575.56	-0.00519
1576.52	0	1576.52	-5.72498e-06	1576.52	-2.64322e-05	1576.52	-9.06837e-05	1576.52	6.03096e-05	1576.52	-2.721e-05	1576.52	-0.00137	1576.52	-0.00169	1576.52	-0.00297	1576.52	-0.00411	1576.52	-0.0052
1577.49	0	1577.49	-5.74088e-06	1577.49	-2.65057e-05	1577.49	-9.09356e-05	1577.49	6.04902e-05	1577.49	-2.75521e-05	1577.49	-0.00137	1577.49	-0.0017	1577.49	-0.00297	1577.49	-0.00411	1577.49	-0.00521
1578.45	0	1578.45	-5.75679e-06	1578.45	-2.65791e-05	1578.45	-9.11875e-05	1578.45	6.06708e-05	1578.45	-2.78942e-05	1578.45	-0.00137	1578.45	-0.0017	1578.45	-0.00297	1578.45	-0.00412	1578.45	-0.00522
1579.41	0	1579.41	-5.77269e-06	1579.41	-2.66525e-05	1579.41	-9.14394e-05	1579.41	6.08513e-05	1579.41	-2.82362e-05	1579.41	-0.00137	1579.41	-0.0017	1579.41	-0.00297	1579.41	-0.00413	1579.41	-0.00522
1580.38	0	1580.38	-5.78859e-06	1580.38	-2.67259e-05	1580.38	-9.16913e-05	1580.38	6.10319e-05	1580.38	-2.85783e-05	1580.38	-0.00137	1580.38	-0.0017	1580.38	-0.00297	1580.38	-0.00413	1580.38	-0.00523
1581.34	0	1581.34	-5.8045e-06	1581.34	-2.67994e-05	1581.34	-9.19432e-05	1581.34	6.12125e-05	1581.34	-2.89204e-05	1581.34	-0.00137	1581.34	-0.0017	1581.34	-0.00297	1581.34	-0.00414	1581.34	-0.00524
1582.31	0	1582.31	-5.8204e-06	1582.31	-2.68728e-05	1582.31	-9.21952e-05	1582.31	6.1393e-05	1582.31	-2.92624e-05	1582.31	-0.00137	1582.31	-0.00171	1582.31	-0.00298	1582.31	-0.00415	1582.31	-0.00525
1583.27	0	1583.27	-5.8363e-06	1583.27	-2.69462e-05	1583.27	-9.24471e-05	1583.27	6.15735e-05	1583.27	-2.96045e-05	1583.27	-0.00137	1583.27	-0.00171	1583.27	-0.00298	1583.27	-0.00415	1583.27	-0.00526
1584.24	0	1584.24	-5.85221e-06	1584.24	-2.70196e-05	1584.24	-9.2699e-05	1584.24	6.17541e-05	1584.24	-2.99466e-05	1584.24	-0.00137	1584.24	-0.00171	1584.24	-0.00298	1584.24	-0.00416	1584.24	-0.00526
1585.2	0	1585.2	-5.86811e-06	1585.2	-2.70931e-05	1585.2	-9.29509e-05	1585.2	6.19346e-05	1585.2	-3.00342e-05	1585.2	-0.00137	1585.2	-0.00171	1585.2	-0.00298	1585.2	-0.00416	1585.2	-0.00527
1586.16	0	1586.16	-5.88401e-06	1586.16	-2.71665e-05	1586.16	-9.32028e-05	1586.16	6.21152e-05	1586.16	-2.99787e-05	1586.16	-0.00137	1586.16	-0.00171	1586.16	-0.00298	1586.16	-0.00417	1586.16	-0.00528
1587.13	0	1587.13	-5.89992e-06	1587.13	-2.72399e-05	1587.13	-9.34547e-05	1587.13	6.22958e-05	1587.13	-2.9923e-05	1587.13	-0.00137	1587.13	-0.00171	1587.13	-0.00298	1587.13	-0.00418	1587.13	-0.00529
1588.09	0	1588.09	-5.91582e-06	1588.09	-2.73133e-05	1588.09	-9.37066e-05	1588.09	6.24764e-05	1588.09	-2.99939e-05	1588.09	-0.00137	1588.09	-0.00172	1588.09	-0.00298	1588.09	-0.00418	1588.09	-0.0053
1589.06	0	1589.06	-5.93172e-06	1589.06	-2.73868e-05	1589.06	-9.39585e-05	1589.06	6.26569e-05	1589.06	-3.03015e-05	1589.06	-0.00136	1589.06	-0.00172	1589.06	-0.00298	1589.06	-0.00419	1589.06	-0.0053
1590.02	0	1590.02	-5.94762e-06	1590.02	-2.74602e-05	1590.02	-9.42103e-05	1590.02	6.28375e-05	1590.02	-3.09389e-05	1590.02	-0.00136	1590.02	-0.00172	1590.02	-0.00299	1590.02	-0.0042	1590.02	-0.00531
1590.98	0	1590.98	-5.96352e-06	1590.98	-2.75336e-05	1590.98	-9.44622e-05	1590.98	6.30181e-05	1590.98	-3.19825e-05	1590.98	-0.00136	1590.98	-0.00172	1590.98	-0.00299	1590.98	-0.0042	1590.98	-0.00532
1591.95	0	1591.95	-5.97943e-06	1591.95	-2.7607e-05	1591.95	-9.47141e-05	1591.95	6.31987e-05	1591.95	-3.34927e-05	1591.95	-0.00136	1591.95	-0.00172	1591.95	-0.00299	1591.95	-0.00421	1591.95	-0.00533
1592.91	0	1592.91	-5.99533e-06	1592.91	-2.76804e-05	1592.91	-9.4966e-05	1592.91	6.33792e-05	1592.91	-3.55127e-05	1592.91	-0.00136	1592.91	-0.00173	1592.91	-0.00299	1592.91	-0.00421	1592.91	-0.00534
1593.88	0	1593.88	-6.01123e-06	1593.88	-2.77539e-05	1593.88	-9.52179e-05	1593.88	6.35598e-05	1593.88	-3.80694e-05	1593.88	-0.00136	1593.88	-0.00173	1593.88	-0.00299	1593.88	-0.00422	1593.88	-0.00534
1594.84	0	1594.84	-6.02714e-06	1594.84	-2.78273e-05	1594.84	-9.54699e-05	1594.84	6.37403e-05	1594.84	-4.11726e-05	1594.84	-0.00136	1594.84	-0.00173	1594.84	-0.00299	1594.84	-0.00423	1594.84	-0.00535
1595.81	0	1595.81	-6.04304e-06	1595.81	-2.79007e-05	1595.81	-9.57217e-05	1595.81	6.39209e-05	1595.81	-4.48156e-05	1595.81	-0.00136	1595.81	-0.00173	1595.81	-0.00299	1595.81	-0.00423	1595.81	-0.00536
1596.77	0	1596.77	-6.05894e-06	1596.77	-2.79741e-05	1596.77	-9.59736e-05	1596.77	6.41015e-05	1596.77	-4.89755e-05	1596.77	-0.00136	1596.77	-0.00173	1596.77	-0.00299	1596.77	-0.00424	1596.77	-0.00537
1597.73	0	1597.73	-6.07484e-06	1597.73	-2.80476e-05	1597.73	-9.62255e-05	1597.73	6.42821e-05	1597.73	-5.36124e-05	1597.73	-0.00136	1597.73	-0.00174	1597.73	-0.003	1597.73	-0.00425	1597.73	-0.00538
1598.7	0	1598.7	-6.09075e-06	1598.7	-2.8121e-05	1598.7	-9.64774e-05	1598.7	6.44626e-05	1598.7	-5.867e-05	1598.7	-0.00136	1598.7	-0.00174	1598.7	-0.003	1598.7	-0.00425	1598.7	-0.00538
1599.66	0	1599.66	-6.10665e-06	1599.66	-2.81944e-05	1599.66	-9.67293e-05	1599.66	6.46432e-05	1599.66	-6.40746e-05	1599.66	-0.00136	1599.66	-0.00174	1599.66	-0.003	1599.66	-0.00426	1599.66	-0.00539
1600.63	0	1600.63	-6.12255e-06	1600.63	-2.82678e-05	1600.63	-9.69812e-05	1600.63	6.48238e-05	1600.63	-6.97369e-05	1600.63	-0.00135	1600.63	-0.00174	1600.63	-0.003	1600.63	-0.00427	1600.63	-0.0054
1601.59	0	1601.59	-6.13846e-06	1601.59	-2.83412e-05	1601.59	-9.72331e-05	1601.59	6.50043e-05	1601.59	-7.55506e-05	1601.59	-0.00135	1601.59	-0.00174	1601.59	-0.003	1601.59	-0.00427	1601.59	-0.00541
1602.56	0	1602.56	-6.15436e-06	1602.56	-2.84147e-05	1602.56	-9.7485e-05	1602.56	6.51849e-05	1602.56	-8.13925e-05	1602.56	-0.00135	1602.56	-0.00175	1602.56	-0.003	1602.56	-0.00428	1602.56	-0.00542
1603.52	0	1603.52	-6.17026e-06	1603.52	-2.84881e-05	1603.52	-9.77369e-05	1603.52	6.53655e-05	1603.52	-8.71226e-05	1603.52	-0.00135	1603.52	-0.00175	1603.52	-0.003	1603.52	-0.00428	1603.52	-0.00542
1604.48	0	1604.48	-6.18616e-06	1604.48	-2.85615e-05	1604.48	-9.79888e-05	1604.48	6.55461e-05	1604.48	-9.25849e-05	1604.48	-0.00135	1604.48	-0.00175	1604.48	-0.003	1604.48	-0.00429	1604.48	-0.00543
1605.45	0	1605.45	-6.20207e-06	1605.45	-2.86349e-05	1605.45	-9.82407e-05	1605.45	6.57266e-05	1605.45	-9.80173e-05	1605.45	-0.00135	1605.45	-0.00175	1605.45	-0.00301	1605.45	-0.0043	1605.45	-0.00544
1606.41	0	1606.41	-6.21797e-06	1606.41	-2.87084e-05	1606.41	-9.84926e-05	1606.41	6.59072e-05	1606.41	-0.00010345	1606.41	-0.00135	1606.41	-0.00175	1606.41	-0.00301	1606.41	-0.0043	1606.41	-0.00545
1607.38	0	1607.38	-6.23878e-06	1607.38	-2.88045e-05	1607.38	-9.88223e-05	1607.38	6.59046e-05	1607.38	-0.000109309	1607.38	-0.00135	1607.38	-0.00176	1607.38	-0.00301	1607.38	-0.00431	1607.38	-0.00546
1608.34	0	1608.34	-6.26421e-06	1608.34	-2.89219e-05	1608.34	-9.92251e-05	1608.34	6.56234e-05	1608.34	-0.000115524	1608.34	-0.00135	1608.34	-0.00176	1608.34	-0.00301	1608.34	-0.00432	1608.34	-0.00547
1609.31	0	1609.31	-6.29059e-06	1609.31	-2.90437e-05	1609.31	-9.9643e-05	1609.31	6.51764e-05	1609.31	-0.000121788	1609.31	-0.00135	1609.31	-0.00176	1609.31	-0.00302	1609.31	-0.00433	1609.31	-0.00548
1610.27	0	1610.27	-6.31195e-06	1610.27	-2.91423e-05	1610.27	-9.99812e-05	1610.27	6.48591e-05	1610.27	-0.000127738	1610.27	-0.00135	1610.27	-0.00177	1610.27	-0.00302	1610.27	-0.00433	1610.27	-0.00549
1611.23	0	1611.23	-6.32137e-06	1611.23	-2.91858e-05	1611.23	-0.000100131	1611.23	6.50525e-05	1611.23	-0.000132963	1611.23	-0.00135	1611.23	-0.00177	1611.23	-0.00302	1611.23	-0.00434	1611.23	-0.0055
1612.2	0	1612.2	-6.31344e-06	1612.2	-2.91492e-05	1612.2	-0.000100005	1612.2	6.61034e-05	1612.2	-0.000137014	1612.2	-0.00135	1612.2	-0.00177	1612.2	-0.00302	1612.2	-0.00434	1612.2	-0.0055
1613.16	0	1613.16	-6.28621e-06	1613.16	-2.90234e-05	1613.16	-9.95735e-05	1613.16	6.81556e-05	1613.16	-0.000139562	1613.16	-0.00134	1613.16	-0.00176	1613.16	-0.00301	1613.16	-0.00434	1613.16	-0.0055
1614.13	0	1614.13	-6.24226e-06	1614.13	-2.88205e-05	1614.13	-9.88775e-05	1614.13	7.10268e-05	1614.13	-0.000140559	1614.13	-0.00133	1614.13	-0.00175	1614.13	-0.003	1614.13	-0.00434	1614.13	-0.00549
1615.09	0	1615.09	-6.18979e-06	1615.09	-2.85782e-05	1615.09	-9.80462e-05	1615.09	7.44649e-05	1615.09	-0.00014022	1615.09	-0.00131	1615.09	-0.00174	1615.09	-0.00299	1615.09	-0.00433	1615.09	-0.00548
1616.06	0	1616.06	-6.13948e-06	1616.06	-2.8346e-05	1616.06	-9.72494e-05	1616.06	7.85993e-05	1616.06	-0.000139028	1616.06	-0.0013	1616.06	-0.00172	1616.06	-0.00297	1616.06	-0.00432	1616.06	-0.00547
1617.02	0	1617.02	-6.10252e-06	1617.02	-2.81753e-05	1617.02	-9.6664e-05	1617.02	8.34972e-05	1617.02	-0.000137889	1617.02	-0.00129	1617.02	-0.0017	1617.02	-0.00295	1617.02	-0.00431	1617.02	-0.00545
1617.98	0	1617.98	-6.08911e-06	1617.98	-2.81134e-05	1617.98	-9.64515e-05	1617.98	8.87635e-05	1617.98	-0.000137739	1617.98	-0.00128	1617.98	-0.00168	1617.98	-0.00294	1617.98	-0.0043	1617.98	-0.00545
1618.95	0	1618.95	-6.10674e-06	1618.95	-2.81948e-05	1618.95	-9.67307e-05	1618.95	9.36525e-05	1618.95	-0.000139101	1618.95	-0.00128	1618.95	-0.00168	1618.95	-0.00292	1618.95	-0.00429	1618.95	-0.00544
1619.91	0	1619.91	-6.16107e-06	1619.91	-2.84457e-05	1619.91	-9.75914e-05	1619.91	9.72313e-05	1619.91	-0.000142101	1619.91	-0.00128	1619.91	-0.00168	1619.91	-0.00291	1619.91	-0.00429	1619.91	-0.00545
1620.88	0	1620.88	-6.25973e-06	1620.88	-2.89012e-05	1620.88	-9.91541e-05	1620.88	9.83946e-05	1620.88	-0.000147068	1620.88	-0.00129	1620.88	-0.0017	1620.88	-0.00292	1620.88	-0.00429	1620.88	-0.00546
1621.84	0	1621.84	-6.41422e-06	1621.84	-2.96144e-05	1621.84	-0.000101601	1621.84	9.58679e-05	1621.84	-0.000155179	1621.84	-0.0013	1621.84	-0.00173	1621.84	-0.00294	1621.84	-0.00431	1621.84	-0.0055
1622.81	0	1622.81	-6.63646e-06	1622.81	-3.06405e-05	1622.81	-0.000105122	1622.81	8.8405e-05	1622.81	-0.000168466	1622.81	-0.00133	1622.81	-0.00177	1622.81	-0.00298	1622.81	-0.00435	1622.81	-0.00555
1623.77	0	1623.77	-6.93313e-06	1623.77	-3.20103e-05	1623.77	-0.000109821	1623.77	7.50464e-05	1623.77	-0.000189348	1623.77	-0.00138	1623.77	-0.00184	1623.77	-0.00304	1623.77	-0.00441	1623.77	-0.00563
1624.73	0	1624.73	-7.30508e-06	1624.73	-3.37276e-05	1624.73	-0.000115712	1624.73	5.50243e-05	1624.73	-0.000220278	1624.73	-0.00144	1624.73	-0.00194	1624.73	-0.00312	1624.73	-0.00449	1624.73	-0.00574
1625.7	0	1625.7	-7.75432e-06	1625.7	-3.58017e-05	1625.7	-0.000122828	1625.7	2.71751e-05	1625.7	-0.000263767	1625.7	-0.00152	1625.7	-0.00206	1625.7	-0.00323	1625.7	-0.0046	1625.7	-0.00588
1626.66	0	1626.66	-8.28951e-06	1626.66	-3.82727e-05	1626.66	-0.000131306	1626.66	-1.04271e-05	1626.66	-0.000322731	1626.66	-0.00162	1626.66	-0.00222	1626.66	-0.00338	1626.66	-0.00475	1626.66	-0.00606
1627.63	0	1627.63	-8.91849e-06	1627.63	-4.11766e-05	1627.63	-0.000141269	1627.63	-5.98151e-05	1627.63	-0.000400318	1627.63	-0.00175	1627.63	-0.00241	1627.63	-0.00356	1627.63	-0.00494	1627.63	-0.00629
1628.59	0	1628.59	-9.65268e-06	1628.59	-4.45664e-05	1628.59	-0.000152898	1628.59	-0.000122708	1628.59	-0.000500342	1628.59	-0.0019	1628.59	-0.00264	1628.59	-0.00379	1628.59	-0.00518	1628.59	-0.00657
1629.56	0	1629.56	-1.04924e-05	1629.56	-4.84434e-05	1629.56	-0.000166199	1629.56	-0.000199925	1629.56	-0.000625429	1629.56	-0.00207	1629.56	-0.0029	1629.56	-0.00407	1629.56	-0.00548	1629.56	-0.00691
1630.52	0	1630.52	-1.14311e-05	1630.52	-5.27772e-05	1630.52	-0.000181068	1630.52	-0.000291377	1630.52	-0.000776873	1630.52	-0.00228	1630.52	-0.0032	1630.52	-0.00438	1630.52	-0.00583	1630.52	-0.00729
1631.48	0	1631.48	-1.24497e-05	1631.48	-5.74802e-05	1631.48	-0.000197203	1631.48	-0.000396212	1631.48	-0.000954076	1631.48	-0.00251	1631.48	-0.00352	1631.48	-0.00474	1631.48	-0.00624	1631.48	-0.00771
1632.45	0	1632.45	-1.35032e-05	1632.45	-6.23444e-05	1632.45	-0.000213891	1632.45	-0.000513255	1632.45	-0.00115	1632.45	-0.00277	1632.45	-0.00386	1632.45	-0.00513	1632.45	-0.0067	1632.45	-0.00817
1633.41	0	1633.41	-1.45483e-05	1633.41	-6.71694e-05	1633.41	-0.000230445	1633.41	-0.000641071	1633.41	-0.00138	1633.41	-0.00305	1633.41	-0.00422	1633.41	-0.00555	1633.41	-0.00719	1633.41	-0.00866
1634.38	0	1634.38	-1.55935e-05	1634.38	-7.1995e-05	1634.38	-0.000247	1634.38	-0.00077781	1634.38	-0.00162	1634.38	-0.00337	1634.38	-0.0046	1634.38	-0.006	1634.38	-0.00773	1634.38	-0.00918
1635.34	0	1635.34	-1.66683e-05	1635.34	-7.69575e-05	1635.34	-0.000264026	1635.34	-0.000920812	1635.34	-0.00188	1635.34	-0.00371	1635.34	-0.00498	1635.34	-0.00648	1635.34	-0.0083	1635.34	-0.00973
1636.3	0	1636.3	-1.78032e-05	1636.3	-8.21974e-05	1636.3	-0.000282003	1636.3	-0.00107	1636.3	-0.00216	1636.3	-0.00407	1636.3	-0.00538	1636.3	-0.00699	1636.3	-0.0089	1636.3	-0.01031
1637.27	0	1637.27	-1.90224e-05	1637.27	-8.78266e-05	1637.27	-0.000301316	1637.27	-0.00122	1637.27	-0.00245	1637.27	-0.00445	1637.27	-0.00578	1637.27	-0.00751	1637.27	-0.0095	1637.27	-0.01091
1638.23	0	1638.23	-2.03401e-05	1638.23	-9.39104e-05	1638.23	-0.000322188	1638.23	-0.00136	1638.23	-0.00275	1638.23	-0.00485	1638.23	-0.00619	1638.23	-0.00805	1638.23	-0.01011	1638.23	-0.01153
1639.2	0	1639.2	-2.17606e-05	1639.2	-0.000100469	1639.2	-0.000344688	1639.2	-0.00151	1639.2	-0.00305	1639.2	-0.00524	1639.2	-0.00659	1639.2	-0.00859	1639.2	-0.0107	1639.2	-0.01214
1640.16	0	1640.16	-2.32845e-05	1640.16	-0.000107505	1640.16	-0.000368826	1640.16	-0.00165	1640.16	-0.00335	1640.16	-0.00564	1640.16	-0.00699	1640.16	-0.00912	1640.16	-0.01127	1640.16	-0.01276
1641.12	0	1641.12	-2.49145e-05	1641.12	-0.00011503	1641.12	-0.000394645	1641.12	-0.00178	1641.12	-0.00362	1641.12	-0.00602	1641.12	-0.00736	1641.12	-0.00964	1641.12	-0.0118	1641.12	-0.01335
1642.09	0	1642.09	-2.66546e-05	1642.09	-0.000123064	1642.09	-0.00042221	1642.09	-0.00191	1642.09	-0.00389	1642.09	-0.00639	1642.09	-0.00772	1642.09	-0.01013	1642.09	-0.01228	1642.09	-0.01393
1643.05	0	1643.05	-2.8508e-05	1643.05	-0.000131621	1643.05	-0.000451567	1643.05	-0.00202	1643.05	-0.00413	1643.05	-0.00673	1643.05	-0.00806	1643.05	-0.01058	1643.05	-0.01272	1643.05	-0.01448
1644.02	0	1644.02	-3.04767e-05	1644.02	-0.000140711	1644.02	-0.000482751	1644.02	-0.00213	1644.02	-0.00436	1644.02	-0.00705	1644.02	-0.00838	1644.02	-0.011	1644.02	-0.0131	1644.02	-0.015
1644.98	0	1644.98	-3.25603e-05	1644.98	-0.000150331	1644.98	-0.000515755	1644.98	-0.00223	1644.98	-0.00456	1644.98	-0.00734	1644.98	-0.00868	1644.98	-0.01138	1644.98	-0.01343	1644.98	-0.01548
1645.95	0	1645.95	-3.47507e-05	1645.95	-0.000160444	1645.95	-0.000550452	1645.95	-0.00233	1645.95	-0.00475	1645.95	-0.0076	1645.95	-0.00897	1645.95	-0.01172	1645.95	-0.01373	1645.95	-0.01594
1646.91	0	1646.91	-3.70281e-05	1646.91	-0.000170959	1646.91	-0.000586526	1646.91	-0.00242	1646.91	-0.00492	1646.91	-0.00783	1646.91	-0.00924	1646.91	-0.01202	1646.91	-0.01399	1646.91	-0.01637
1647.88	0	1647.88	-3.93576e-05	1647.88	-0.000181714	1647.88	-0.000623425	1647.88	-0.00252	1647.88	-0.00508	1647.88	-0.00802	1647.88	-0.0095	1647.88	-0.0123	1647.88	-0.01424	1647.88	-0.01676
1648.84	0	1648.84	-4.16917e-05	1648.84	-0.000192491	1648.84	-0.000660397	1648.84	-0.00261	1648.84	-0.00523	1648.84	-0.00819	1648.84	-0.00974	1648.84	-0.01254	1648.84	-0.01447	1648.84	-0.01713
1649.8	0	1649.8	-4.39812e-05	1649.8	-0.000203061	1649.8	-0.000696663	1649.8	-0.00271	1649.8	-0.00538	1649.8	-0.00834	1649.8	-0.00997	1649.8	-0.01275	1649.8	-0.01469	1649.8	-0.01747
1650.77	0	1650.77	-4.61615e-05	1650.77	-0.000213127	1650.77	-0.000731198	1650.77	-0.00281	1650.77	-0.00551	1650.77	-0.00847	1650.77	-0.01018	1650.77	-0.01293	1650.77	-0.01491	1650.77	-0.01778
1651.73	0	1651.73	-4.81571e-05	1651.73	-0.000222341	1651.73	-0.000762808	1651.73	-0.00292	1651.73	-0.00564	1651.73	-0.0086	1651.73	-0.01038	1651.73	-0.01309	1651.73	-0.01513	1651.73	-0.01805
1652.7	0	1652.7	-4.99174e-05	1652.7	-0.000230469	1652.7	-0.000790691	1652.7	-0.00302	1652.7	-0.00577	1652.7	-0.00873	1652.7	-0.01056	1652.7	-0.01323	1652.7	-0.01536	1652.7	-0.01829
1653.66	0	1653.66	-5.14271e-05	1653.66	-0.000237439	1653.66	-0.000814606	1653.66	-0.00312	1653.66	-0.0059	1653.66	-0.00886	1653.66	-0.01073	1653.66	-0.01338	1653.66	-0.0156	1653.66	-0.0185
1654.62	0	1654.62	-5.26922e-05	1654.62	-0.00024328	1654.62	-0.000834645	1654.62	-0.00322	1654.62	-0.00602	1654.62	-0.00899	1654.62	-0.0109	1654.62	-0.01354	1654.62	-0.01586	1654.62	-0.01871
1655.59	0	1655.59	-5.37578e-05	1655.59	-0.0002482	1655.59	-0.000851523	1655.59	-0.00332	1655.59	-0.00615	1655.59	-0.00913	1655.59	-0.01107	1655.59	-0.01371	1655.59	-0.01612	1655.59	-0.01891
1656.55	0	1656.55	-5.46584e-05	1656.55	-0.000252358	1656.55	-0.00086579	1656.55	-0.00341	1656.55	-0.00628	1656.55	-0.00927	1656.55	-0.01124	1656.55	-0.01389	1656.55	-0.0164	1656.55	-0.0191
1657.52	0	1657.52	-5.54084e-05	1657.52	-0.000255821	1657.52	-0.00087767	1657.52	-0.00349	1657.52	-0.00641	1657.52	-0.00943	1657.52	-0.01141	1657.52	-0.01408	1657.52	-0.01668	1657.52	-0.0193
1658.48	0	1658.48	-5.6005e-05	1658.48	-0.000258575	1658.48	-0.000887119	1658.48	-0.00358	1658.48	-0.00654	1658.48	-0.00958	1658.48	-0.01158	1658.48	-0.01429	1658.48	-0.01695	1658.48	-0.01949
1659.45	0	1659.45	-5.6441e-05	1659.45	-0.000260588	1659.45	-0.000894025	1659.45	-0.00365	1659.45	-0.00665	1659.45	-0.00973	1659.45	-0.01174	1659.45	-0.0145	1659.45	-0.01722	1659.45	-0.01967
1660.41	0	1660.41	-5.67221e-05	1660.41	-0.000261886	1660.41	-0.000898478	1660.41	-0.00372	1660.41	-0.00676	1660.41	-0.00988	1660.41	-0.01189	1660.41	-0.01471	1660.41	-0.01746	1660.41	-0.01984
1661.37	0	1661.37	-5.68685e-05	1661.37	-0.000262562	1661.37	-0.000900796	1661.37	-0.00378	1661.37	-0.00685	1661.37	-0.01002	1661.37	-0.01204	1661.37	-0.01492	1661.37	-0.01769	1661.37	-0.02
1662.34	0	1662.34	-5.69001e-05	1662.34	-0.000262708	1662.34	-0.000901298	1662.34	-0.00383	1662.34	-0.00693	1662.34	-0.01015	1662.34	-0.01218	1662.34	-0.01512	1662.34	-0.01788	1662.34	-0.02014
1663.3	0	1663.3	-5.68293e-05	1663.3	-0.000262381	1663.3	-0.000900176	1663.3	-0.00387	1663.3	-0.00699	1663.3	-0.01025	1663.3	-0.0123	1663.3	-0.01531	1663.3	-0.01803	1663.3	-0.02026
1664.27	0	1664.27	-5.66743e-05	1664.27	-0.000261665	1664.27	-0.00089772	1664.27	-0.0039	1664.27	-0.00704	1664.27	-0.01033	1664.27	-0.01241	1664.27	-0.01548	1664.27	-0.01816	1664.27	-0.02036
1665.23	0	1665.23	-5.64553e-05	1665.23	-0.000260654	1665.23	-0.000894252	1665.23	-0.00392	1665.23	-0.00708	1665.23	-0.01038	1665.23	-0.01251	1665.23	-0.01562	1665.23	-0.01825	1665.23	-0.02046
1666.19	0	1666.19	-5.61726e-05	1666.19	-0.000259349	1666.19	-0.000889774	1666.19	-0.00394	1666.19	-0.00711	1666.19	-0.0104	1666.19	-0.01259	1666.19	-0.01574	1666.19	-0.01832	1666.19	-0.02055
1667.16	0	1667.16	-5.5808e-05	1667.16	-0.000257666	1667.16	-0.000883999	1667.16	-0.00395	1667.16	-0.00712	1667.16	-0.0104	1667.16	-0.01265	1667.16	-0.01582	1667.16	-0.01836	1667.16	-0.02064
1668.12	0	1668.12	-5.53413e-05	1668.12	-0.000255511	1668.12	-0.000876606	1668.12	-0.00395	1668.12	-0.00712	1668.12	-0.01037	1668.12	-0.01268	1668.12	-0.01587	1668.12	-0.01838	1668.12	-0.02071
1669.09	0	1669.09	-5.47549e-05	1669.09	-0.000252803	1669.09	-0.000867318	1669.09	-0.00394	1669.09	-0.00711	1669.09	-0.01033	1669.09	-0.01268	1669.09	-0.01588	1669.09	-0.01836	1669.09	-0.02077
1670.05	0	1670.05	-5.40302e-05	1670.05	-0.000249457	1670.05	-0.000855838	1670.05	-0.00392	1670.05	-0.00708	1670.05	-0.01026	1670.05	-0.01265	1670.05	-0.01584	1670.05	-0.01831	1670.05	-0.02079
1671.02	0	1671.02	-5.31454e-05	1671.02	-0.000245372	1671.02	-0.000841823	1671.02	-0.00388	1671.02	-0.00703	1671.02	-0.01018	1671.02	-0.0126	1671.02	-0.01577	1671.02	-0.01823	1671.02	-0.02078
1671.98	0	1671.98	-5.20797e-05	1671.98	-0.000240452	1671.98	-0.000824942	1671.98	-0.00383	1671.98	-0.00697	1671.98	-0.01008	1671.98	-0.01251	1671.98	-0.01566	1671.98	-0.01811	1671.98	-0.02073
1672.94	0	1672.94	-5.08318e-05	1672.94	-0.000234691	1672.94	-0.000805176	1672.94	-0.00375	1672.94	-0.00688	1672.94	-0.00997	1672.94	-0.01241	1672.94	-0.01553	1672.94	-0.01797	1672.94	-0.02066
1673.91	0	1673.91	-4.94373e-05	1673.91	-0.000228252	1673.91	-0.000783086	1673.91	-0.00366	1673.91	-0.00678	1673.91	-0.00983	1673.91	-0.01228	1673.91	-0.01536	1673.91	-0.01781	1673.91	-0.02054
1674.87	0	1674.87	-4.79373e-05	1674.87	-0.000221326	1674.87	-0.000759326	1674.87	-0.00356	1674.87	-0.00667	1674.87	-0.00969	1674.87	-0.01213	1674.87	-0.01517	1674.87	-0.01762	1674.87	-0.0204
1675.84	0	1675.84	-4.63406e-05	1675.84	-0.000213955	1675.84	-0.000734035	1675.84	-0.00344	1675.84	-0.00653	1675.84	-0.00952	1675.84	-0.01196	1675.84	-0.01496	1675.84	-0.0174	1675.84	-0.02022
1676.8	0	1676.8	-4.46532e-05	1676.8	-0.000206164	1676.8	-0.000707307	1676.8	-0.00331	1676.8	-0.00639	1676.8	-0.00935	1676.8	-0.01177	1676.8	-0.01472	1676.8	-0.01717	1676.8	-0.02001
1677.77	0	1677.77	-4.28753e-05	1677.77	-0.000197955	1677.77	-0.000679144	1677.77	-0.00318	1677.77	-0.00624	1677.77	-0.00917	1677.77	-0.01157	1677.77	-0.01447	1677.77	-0.01692	1677.77	-0.01976
1678.73	0	1678.73	-4.09996e-05	1678.73	-0.000189295	1678.73	-0.000649434	1678.73	-0.00304	1678.73	-0.00607	1678.73	-0.00899	1678.73	-0.01136	1678.73	-0.0142	1678.73	-0.01665	1678.73	-0.01948
1679.69	0	1679.69	-3.90307e-05	1679.69	-0.000180205	1679.69	-0.000618247	1679.69	-0.00289	1679.69	-0.00589	1679.69	-0.0088	1679.69	-0.01113	1679.69	-0.01392	1679.69	-0.01636	1679.69	-0.01915
1680.66	0	1680.66	-3.69941e-05	1680.66	-0.000170802	1680.66	-0.000585986	1680.66	-0.00275	1680.66	-0.0057	1680.66	-0.00859	1680.66	-0.0109	1680.66	-0.01364	1680.66	-0.01606	1680.66	-0.0188
1681.62	0	1681.62	-3.49276e-05	1681.62	-0.000161261	1681.62	-0.000553253	1681.62	-0.0026	1681.62	-0.00551	1681.62	-0.00838	1681.62	-0.01065	1681.62	-0.01335	1681.62	-0.01574	1681.62	-0.01842
1682.59	0	1682.59	-3.28716e-05	1682.59	-0.000151768	1682.59	-0.000520687	1682.59	-0.00246	1682.59	-0.00532	1682.59	-0.00816	1682.59	-0.0104	1682.59	-0.01306	1682.59	-0.01541	1682.59	-0.01802
1683.55	0	1683.55	-3.08681e-05	1683.55	-0.000142518	1683.55	-0.000488951	1683.55	-0.00231	1683.55	-0.00512	1683.55	-0.00793	1683.55	-0.01013	1683.55	-0.01276	1683.55	-0.01507	1683.55	-0.01762
1684.52	0	1684.52	-2.89479e-05	1684.52	-0.000133652	1684.52	-0.000458534	1684.52	-0.00218	1684.52	-0.00494	1684.52	-0.0077	1684.52	-0.00987	1684.52	-0.01246	1684.52	-0.01474	1684.52	-0.01722
1685.48	0	1685.48	-2.71303e-05	1685.48	-0.000125261	1685.48	-0.000429744	1685.48	-0.00205	1685.48	-0.00475	1685.48	-0.00746	1685.48	-0.00959	1685.48	-0.01216	1685.48	-0.01441	1685.48	-0.01683
1686.44	0	1686.44	-2.54303e-05	1686.44	-0.000117411	1686.44	-0.000402815	1686.44	-0.00193	1686.44	-0.00457	1686.44	-0.00723	1686.44	-0.00931	1686.44	-0.01186	1686.44	-0.01408	1686.44	-0.01646
1687.41	0	1687.41	-2.38616e-05	1687.41	-0.000110169	1687.41	-0.000377968	1687.41	-0.00182	1687.41	-0.00439	1687.41	-0.00699	1687.41	-0.00901	1687.41	-0.01155	1687.41	-0.01376	1687.41	-0.01609
1688.37	0	1688.37	-2.24427e-05	1688.37	-0.000103618	1688.37	-0.000355493	1688.37	-0.00171	1688.37	-0.00422	1688.37	-0.00675	1688.37	-0.00871	1688.37	-0.01124	1688.37	-0.01344	1688.37	-0.01573
1689.34	0	1689.34	-2.11877e-05	1689.34	-9.78237e-05	1689.34	-0.000335613	1689.34	-0.00161	1689.34	-0.00405	1689.34	-0.0065	1689.34	-0.00841	1689.34	-0.01092	1689.34	-0.01311	1689.34	-0.01538
1690.3	0	1690.3	-2.00935e-05	1690.3	-9.27715e-05	1690.3	-0.000318281	1690.3	-0.0015	1690.3	-0.00387	1690.3	-0.00625	1690.3	-0.0081	1690.3	-0.01061	1690.3	-0.01279	1690.3	-0.01503
1691.27	0	1691.27	-1.91409e-05	1691.27	-8.83735e-05	1691.27	-0.000303192	1691.27	-0.0014	1691.27	-0.00369	1691.27	-0.006	1691.27	-0.00779	1691.27	-0.01029	1691.27	-0.01246	1691.27	-0.01467
1692.23	0	1692.23	-1.83063e-05	1692.23	-8.452e-05	1692.23	-0.000289971	1692.23	-0.00129	1692.23	-0.0035	1692.23	-0.00575	1692.23	-0.00747	1692.23	-0.00997	1692.23	-0.01213	1692.23	-0.01431
1693.19	0	1693.19	-1.75699e-05	1693.19	-8.11203e-05	1693.19	-0.000278308	1693.19	-0.00119	1693.19	-0.00331	1693.19	-0.00548	1693.19	-0.00715	1693.19	-0.00964	1693.19	-0.0118	1693.19	-0.01394
1694.16	0	1694.16	-1.69232e-05	1694.16	-7.81344e-05	1694.16	-0.000268063	1694.16	-0.00108	1694.16	-0.00312	1694.16	-0.00521	1694.16	-0.00684	1694.16	-0.0093	1694.16	-0.01145	1694.16	-0.01357
1695.12	0	1695.12	-1.63676e-05	1695.12	-7.55694e-05	1695.12	-0.000259263	1695.12	-0.000974536	1695.12	-0.00292	1695.12	-0.00494	1695.12	-0.00652	1695.12	-0.00896	1695.12	-0.01111	1695.12	-0.01318
1696.09	0	1696.09	-1.58948e-05	1696.09	-7.33863e-05	1696.09	-0.000251774	1696.09	-0.000873235	1696.09	-0.00273	1696.09	-0.00468	1696.09	-0.0062	1696.09	-0.00862	1696.09	-0.01076	1696.09	-0.01279
1697.05	0	1697.05	-1.54644e-05	1697.05	-7.13992e-05	1697.05	-0.000244956	1697.05	-0.000776014	1697.05	-0.00254	1697.05	-0.00441	1697.05	-0.0059	1697.05	-0.00828	1697.05	-0.0104	1697.05	-0.01238
1698.02	0	1698.02	-1.5024e-05	1698.02	-6.9366e-05	1698.02	-0.000237981	1698.02	-0.000683158	1698.02	-0.00236	1698.02	-0.00415	1698.02	-0.0056	1698.02	-0.00794	1698.02	-0.01004	1698.02	-0.01198
1698.98	0	1698.98	-1.45431e-05	1698.98	-6.71457e-05	1698.98	-0.000230363	1698.98	-0.000595081	1698.98	-0.00218	1698.98	-0.0039	1698.98	-0.00531	1698.98	-0.00761	1698.98	-0.00967	1698.98	-0.01156
1699.94	0	1699.94	-1.38667e-05	1699.94	-6.40224e-05	1699.94	-0.000219648	1699.94	-0.000512587	1699.94	-0.002	1699.94	-0.00366	1699.94	-0.00504	1699.94	-0.00728	1699.94	-0.0093	1699.94	-0.01115
1700.91	0	1700.91	-1.30165e-05	1700.91	-6.0097e-05	1700.91	-0.000206181	1700.91	-0.000436368	1700.91	-0.00184	1700.91	-0.00343	1700.91	-0.00479	1700.91	-0.00696	1700.91	-0.00893	1700.91	-0.01075
1701.87	0	1701.87	-1.20367e-05	1701.87	-5.55734e-05	1701.87	-0.000190661	1701.87	-0.000366741	1701.87	-0.00168	1701.87	-0.0032	1701.87	-0.00454	1701.87	-0.00665	1701.87	-0.00856	1701.87	-0.01036
1702.84	0	1702.84	-1.09616e-05	1702.84	-5.06095e-05	1702.84	-0.000173631	1702.84	-0.000303844	1702.84	-0.00153	1702.84	-0.00299	1702.84	-0.00431	1702.84	-0.00635	1702.84	-0.00819	1702.84	-0.00998
1703.8	0	1703.8	-9.82775e-06	1703.8	-4.53747e-05	1703.8	-0.000155672	1703.8	-0.000248025	1703.8	-0.00139	1703.8	-0.0028	1703.8	-0.00409	1703.8	-0.00605	1703.8	-0.00784	1703.8	-0.00961
1704.77	0	1704.77	-8.67064e-06	1704.77	-4.00323e-05	1704.77	-0.000137343	1704.77	-0.000199813	1704.77	-0.00127	1704.77	-0.00261	1704.77	-0.00387	1704.77	-0.00576	1704.77	-0.00749	1704.77	-0.00927
1705.73	0	1705.73	-7.50995e-06	1705.73	-3.46735e-05	1705.73	-0.000118958	1705.73	-0.000158812	1705.73	-0.00115	1705.73	-0.00244	1705.73	-0.00367	1705.73	-0.00548	1705.73	-0.00716	1705.73	-0.00894
1706.69	0	1706.69	-6.36026e-06	1706.69	-2.93653e-05	1706.69	-0.000100747	1706.69	-0.000122872	1706.69	-0.00104	1706.69	-0.00228	1706.69	-0.00347	1706.69	-0.00521	1706.69	-0.00684	1706.69	-0.00862
1707.66	0	1707.66	-5.24544e-06	1707.66	-2.42182e-05	1707.66	-8.30878e-05	1707.66	-9.07529e-05	1707.66	-0.000936652	1707.66	-0.00213	1707.66	-0.00327	1707.66	-0.00495	1707.66	-0.00654	1707.66	-0.00832
1708.62	0	1708.62	-4.19002e-06	1708.62	-1.93453e-05	1708.62	-6.637e-05	1708.62	-6.26524e-05	1708.62	-0.000838212	1708.62	-0.00198	1708.62	-0.00308	1708.62	-0.00469	1708.62	-0.00624	1708.62	-0.00802
1709.59	0	1709.59	-3.21698e-06	1709.59	-1.48528e-05	1709.59	-5.0957e-05	1709.59	-3.86921e-05	1709.59	-0.00074382	1709.59	-0.00184	1709.59	-0.0029	1709.59	-0.00444	1709.59	-0.00595	1709.59	-0.00774
1710.55	0	1710.55	-2.3553e-06	1710.55	-1.08744e-05	1710.55	-3.73079e-05	1710.55	-1.90688e-05	1710.55	-0.000652949	1710.55	-0.00171	1710.55	-0.00272	1710.55	-0.00421	1710.55	-0.00568	1710.55	-0.00745
1711.51	0	1711.51	-1.64084e-06	1711.51	-7.57574e-06	1711.51	-2.59908e-05	1711.51	-3.9963e-06	1711.51	-0.000565474	1711.51	-0.00159	1711.51	-0.00255	1711.51	-0.00398	1711.51	-0.00542	1711.51	-0.00718
1712.48	0	1712.48	-1.10581e-06	1712.48	-5.10554e-06	1712.48	-1.75161e-05	1712.48	6.59513e-06	1712.48	-0.00048165	1712.48	-0.00146	1712.48	-0.00238	1712.48	-0.00376	1712.48	-0.00516	1712.48	-0.0069
1713.44	0	1713.44	-7.70727e-07	1713.44	-3.55845e-06	1713.44	-1.22083e-05	1713.44	1.3075e-05	1713.44	-0.000402172	1713.44	-0.00135	1713.44	-0.00221	1713.44	-0.00355	1713.44	-0.00491	1713.44	-0.00663
1714.41	0	1714.41	-6.46512e-07	1714.41	-2.98495e-06	1714.41	-1.02408e-05	1714.41	1.56804e-05	1714.41	-0.000328248	1714.41	-0.00123	1714.41	-0.00205	1714.41	-0.00334	1714.41	-0.00468	1714.41	-0.00636
1715.37	0	1715.37	-7.28831e-07	1715.37	-3.36501e-06	1715.37	-1.15447e-05	1715.37	1.42321e-05	1715.37	-0.000261296	1715.37	-0.00112	1715.37	-0.0019	1715.37	-0.00314	1715.37	-0.00444	1715.37	-0.0061
1716.34	0	1716.34	-9.78395e-07	1716.34	-4.51725e-06	1716.34	-1.54978e-05	1716.34	8.60584e-06	1716.34	-0.000201867	1716.34	-0.00102	1716.34	-0.00175	1716.34	-0.00296	1716.34	-0.00422	1716.34	-0.00584
1717.3	0	1717.3	-1.32309e-06	1717.3	-6.10871e-06	1717.3	-2.09578e-05	1717.3	-7.12599e-07	1717.3	-0.000149695	1717.3	-0.000930693	1717.3	-0.00162	1717.3	-0.00279	1717.3	-0.00401	1717.3	-0.0056
1718.26	0	1718.26	-1.66575e-06	1718.26	-7.69076e-06	1718.26	-2.63855e-05	1718.26	-1.27262e-05	1718.26	-0.00010417	1718.26	-0.000845008	1718.26	-0.0015	1718.26	-0.00263	1718.26	-0.00381	1718.26	-0.00537
1719.23	0	1719.23	-1.88831e-06	1719.23	-8.71832e-06	1719.23	-2.99108e-05	1719.23	-2.65544e-05	1719.23	-6.51283e-05	1719.23	-0.000766791	1719.23	-0.00139	1719.23	-0.00248	1719.23	-0.00363	1719.23	-0.00515
1720.19	0	1720.19	-2.07937e-06	1720.19	-9.60045e-06	1720.19	-3.29372e-05	1720.19	-4.16212e-05	1720.19	-3.26992e-05	1720.19	-0.000696073	1720.19	-0.00129	1720.19	-0.00235	1720.19	-0.00346	1720.19	-0.00494
1721.16	0	1721.16	-2.2202e-06	1721.16	-1.02507e-05	1721.16	-3.5168e-05	1721.16	-5.72852e-05	1721.16	-6.60881e-06	1721.16	-0.000631952	1721.16	-0.00121	1721.16	-0.00223	1721.16	-0.0033	1721.16	-0.00475
1722.12	0	1722.12	-2.25442e-06	1722.12	-1.04086e-05	1722.12	-3.571e-05	1722.12	-7.24471e-05	1722.12	1.40538e-05	1722.12	-0.000572734	1722.12	-0.00113	1722.12	-0.00212	1722.12	-0.00315	1722.12	-0.00456
1723.09	0	1723.09	-2.13134e-06	1723.09	-9.84038e-06	1723.09	-3.37604e-05	1723.09	-8.58137e-05	1723.09	3.01794e-05	1723.09	-0.000517122	1723.09	-0.00105	1723.09	-0.00201	1723.09	-0.00301	1723.09	-0.00438
1724.05	0	1724.05	-1.81894e-06	1724.05	-8.39806e-06	1724.05	-2.88121e-05	1724.05	-9.6276e-05	1724.05	4.22251e-05	1724.05	-0.000464632	1724.05	-0.000976102	1724.05	-0.00191	1724.05	-0.00289	1724.05	-0.00421
1725.01	0	1725.01	-1.30844e-06	1725.01	-6.04105e-06	1725.01	-2.07256e-05	1725.01	-0.000102912	1725.01	5.04663e-05	1725.01	-0.000415224	1725.01	-0.000905929	1725.01	-0.00181	1725.01	-0.00277	1725.01	-0.00405
1725.98	0	1725.98	-6.13797e-07	1725.98	-2.8339e-06	1725.98	-9.72254e-06	1725.98	-0.000104944	1725.98	5.52098e-05	1725.98	-0.000369045	1725.98	-0.00083975	1725.98	-0.00172	1725.98	-0.00266	1725.98	-0.0039
1726.94	0	1726.94	2.33782e-07	1726.94	1.07937e-06	1726.94	3.70311e-06	1726.94	-0.000103071	1726.94	5.69044e-05	1726.94	-0.000326159	1726.94	-0.000777924	1726.94	-0.00164	1726.94	-0.00255	1726.94	-0.00375
1727.91	0	1727.91	1.19244e-06	1727.91	5.50551e-06	1727.91	1.88883e-05	1727.91	-9.84725e-05	1727.91	5.6142e-05	1727.91	-0.000286341	1727.91	-0.000719998	1727.91	-0.00155	1727.91	-0.00245	1727.91	-0.00362
1728.87	0	1728.87	2.20662e-06	1728.87	1.0188e-05	1728.87	3.49528e-05	1728.87	-9.16974e-05	1728.87	5.34765e-05	1728.87	-0.000249256	1728.87	-0.000665115	1728.87	-0.00147	1728.87	-0.00235	1728.87	-0.00349
1729.84	0	1729.84	3.20911e-06	1729.84	1.48165e-05	1729.84	5.08323e-05	1729.84	-8.34436e-05	1729.84	4.93064e-05	1729.84	-0.000214717	1729.84	-0.000612662	1729.84	-0.00139	1729.84	-0.00226	1729.84	-0.00336
1730.8	0	1730.8	4.13417e-06	1730.8	1.90875e-05	1730.8	6.54853e-05	1730.8	-7.43177e-05	1730.8	4.39288e-05	1730.8	-0.000182694	1730.8	-0.000562404	1730.8	-0.00132	1730.8	-0.00217	1730.8	-0.00324
1731.76	0	1731.76	4.93077e-06	1731.76	2.27654e-05	1731.76	7.81035e-05	1731.76	-6.46386e-05	1731.76	3.76394e-05	1731.76	-0.000153199	1731.76	-0.000514312	1731.76	-0.00124	1731.76	-0.00208	1731.76	-0.00312
1732.73	0	1732.73	5.56351e-06	1732.73	2.56867e-05	1732.73	8.81259e-05	1732.73	-5.45115e-05	1732.73	3.07425e-05	1732.73	-0.000126268	1732.73	-0.000468454	1732.73	-0.00117	1732.73	-0.00199	1732.73	-0.00301
1733.69	0	1733.69	6.00993e-06	1733.69	2.77479e-05	1733.69	9.51974e-05	1733.69	-4.40008e-05	1733.69	2.35077e-05	1733.69	-0.000102061	1733.69	-0.000425087	1733.69	-0.0011	1733.69	-0.00191	1733.69	-0.0029
1734.66	0	1734.66	6.26744e-06	1734.66	2.89368e-05	1734.66	9.92763e-05	1734.66	-3.31276e-05	1734.66	1.61977e-05	1734.66	-8.07995e-05	1734.66	-0.00038463	1734.66	-0.00103	1734.66	-0.00182	1734.66	-0.0028
1735.62	0	1735.62	6.36108e-06	1735.62	2.93691e-05	1735.62	0.00010076	1735.62	-2.1819e-05	1735.62	9.16244e-06	1735.62	-6.25892e-05	1735.62	-0.000347456	1735.62	-0.0009662	1735.62	-0.00174	1735.62	-0.00271
1736.58	0	1736.58	6.32912e-06	1736.58	2.92216e-05	1736.58	0.000100253	1736.58	-1.00042e-05	1736.58	2.39355e-06	1736.58	-4.73306e-05	1736.58	-0.000313698	1736.58	-0.000905461	1736.58	-0.00166	1736.58	-0.00262
1737.55	0	1737.55	6.20246e-06	1737.55	2.86368e-05	1737.55	9.8247e-05	1737.55	2.32597e-06	1737.55	-4.03363e-06	1737.55	-3.4849e-05	1737.55	-0.000283253	1737.55	-0.000849264	1737.55	-0.00159	1737.55	-0.00254
1738.51	0	1738.51	5.99166e-06	1738.51	2.76635e-05	1738.51	9.49079e-05	1738.51	1.49708e-05	1738.51	-1.00098e-05	1738.51	-2.50068e-05	1738.51	-0.000255903	1738.51	-0.000797658	1738.51	-0.00152	1738.51	-0.00246
1739.48	0	1739.48	5.70927e-06	1739.48	2.63597e-05	1739.48	9.04348e-05	1739.48	2.76677e-05	1739.48	-1.53476e-05	1739.48	-1.74312e-05	1739.48	-0.000231184	1739.48	-0.000750286	1739.48	-0.00146	1739.48	-0.00239
1740.44	0	1740.44	5.38541e-06	1740.44	2.48644e-05	1740.44	8.53049e-05	1740.44	4.02632e-05	1740.44	-1.98225e-05	1740.44	-1.15191e-05	1740.44	-0.000208507	1740.44	-0.000706505	1740.44	-0.0014	1740.44	-0.00232
1741.41	0	1741.41	5.05187e-06	1741.41	2.33245e-05	1741.41	8.00216e-05	1741.41	5.27078e-05	1741.41	-2.33327e-05	1741.41	-6.76256e-06	1741.41	-0.00018747	1741.41	-0.000665779	1741.41	-0.00134	1741.41	-0.00225
1742.37	0	1742.37	4.72778e-06	1742.37	2.18282e-05	1742.37	7.48881e-05	1742.37	6.49783e-05	1742.37	-2.59192e-05	1742.37	-2.85078e-06	1742.37	-0.000167901	1742.37	-0.00062778	1742.37	-0.00128	1742.37	-0.00219
1743.33	0	1743.33	4.41586e-06	1743.33	2.0388e-05	1743.33	6.99472e-05	1743.33	7.69612e-05	1743.33	-2.76942e-05	1743.33	3.88602e-07	1743.33	-0.000149734	1743.33	-0.000592278	1743.33	-0.00123	1743.33	-0.00212
1744.3	0	1744.3	4.10453e-06	1744.3	1.89506e-05	1744.3	6.50158e-05	1744.3	8.84067e-05	1744.3	-2.87646e-05	1744.3	3.08444e-06	1744.3	-0.000132921	1744.3	-0.000559053	1744.3	-0.00118	1744.3	-0.00206
1745.26	0	1745.26	3.76784e-06	1745.26	1.73961e-05	1745.26	5.96826e-05	1745.26	9.89242e-05	1745.26	-2.92336e-05	1745.26	5.37468e-06	1745.26	-0.000117383	1745.26	-0.000527873	1745.26	-0.00113	1745.26	-0.00199
1746.23	0	1746.23	3.36716e-06	1746.23	1.55462e-05	1746.23	5.33357e-05	1746.23	0.000108033	1746.23	-2.92397e-05	1746.23	7.40053e-06	1746.23	-0.000103017	1746.23	-0.000498511	1746.23	-0.00108	1746.23	-0.00193
1747.19	0	1747.19	2.85406e-06	1747.19	1.31772e-05	1747.19	4.52083e-05	1747.19	0.000115215	1747.19	-2.8979e-05	1747.19	9.2873e-06	1747.19	-8.97105e-05	1747.19	-0.000470731	1747.19	-0.00104	1747.19	-0.00187
1748.15	0	1748.15	2.17474e-06	1748.15	1.00408e-05	1748.15	3.44478e-05	1748.15	0.000119925	1748.15	-2.86964e-05	1748.15	1.11153e-05	1748.15	-7.73884e-05	1748.15	-0.000444305	1748.15	-0.000997092	1748.15	-0.0018
1749.12	0	1749.12	1.28068e-06	1749.12	5.91288e-06	1749.12	2.02859e-05	1749.12	0.000121637	1749.12	-2.86351e-05	1749.12	1.289e-05	1749.12	-6.60547e-05	1749.12	-0.000419093	1749.12	-0.000956195	1749.12	-0.00174
1750.08	0	1750.08	1.46857e-07	1750.08	6.78038e-07	1750.08	2.32621e-06	1750.08	0.00012005	1750.08	-2.89433e-05	1750.08	1.45791e-05	1750.08	-5.57808e-05	1750.08	-0.000395059	1750.08	-0.000917121	1750.08	-0.00168
1751.05	0	1751.05	-1.21075e-06	1751.05	-5.59005e-06	1751.05	-1.91784e-05	1751.05	0.000115357	1751.05	-2.95672e-05	1751.05	1.62228e-05	1751.05	-4.66125e-05	1751.05	-0.000372167	1751.05	-0.000879912	1751.05	-0.00162
1752.01	0	1752.01	-2.73323e-06	1752.01	-1.26193e-05	1752.01	-4.32943e-05	1752.01	0.000108305	1752.01	-3.02319e-05	1752.01	1.79874e-05	1752.01	-3.84938e-05	1752.01	-0.000350298	1752.01	-0.000844335	1752.01	-0.00157
1752.98	0	1752.98	-4.34963e-06	1752.98	-2.00822e-05	1752.98	-6.88982e-05	1752.98	9.97738e-05	1752.98	-3.06214e-05	1752.98	2.00543e-05	1752.98	-3.13103e-05	1752.98	-0.00032934	1752.98	-0.000810131	1752.98	-0.00151
1753.94	0	1753.94	-6.00244e-06	1753.94	-2.77133e-05	1753.94	-9.50786e-05	1753.94	9.04398e-05	1753.94	-3.05354e-05	1753.94	2.25032e-05	1753.94	-2.49875e-05	1753.94	-0.000309331	1753.94	-0.000777268	1753.94	-0.00146
1754.9	0	1754.9	-7.72974e-06	1754.9	-3.56882e-05	1754.9	-0.000122439	1754.9	8.08928e-05	1754.9	-2.98701e-05	1754.9	2.53368e-05	1754.9	-1.94891e-05	1754.9	-0.000290396	1754.9	-0.000745879	1754.9	-0.00142
1755.87	0	1755.87	-9.49148e-06	1755.87	-4.38222e-05	1755.87	-0.000150345	1755.87	7.1797e-05	1755.87	-2.85913e-05	1755.87	2.85852e-05	1755.87	-1.47161e-05	1755.87	-0.000272503	1755.87	-0.000715956	1755.87	-0.00138
1756.83	0	1756.83	-1.11776e-05	1756.83	-5.16069e-05	1756.83	-0.000177053	1756.83	6.37509e-05	1756.83	-2.67477e-05	1756.83	3.22964e-05	1756.83	-1.05368e-05	1756.83	-0.000255509	1756.83	-0.000687312	1756.83	-0.00134
1757.8	0	1757.8	-1.27058e-05	1757.8	-5.86627e-05	1757.8	-0.00020126	1757.8	5.70775e-05	1757.8	-2.44396e-05	1757.8	3.64725e-05	1757.8	-6.89303e-06	1757.8	-0.000239373	1757.8	-0.000659798	1757.8	-0.0013
1758.76	0	1758.76	-1.40113e-05	1758.76	-6.469e-05	1758.76	-0.000221938	1758.76	5.19795e-05	1758.76	-2.17206e-05	1758.76	4.11203e-05	1758.76	-3.77486e-06	1758.76	-0.000224096	1758.76	-0.00063333	1758.76	-0.00127
1759.73	0	1759.73	-1.50357e-05	1759.73	-6.94196e-05	1759.73	-0.000238165	1759.73	4.87257e-05	1759.73	-1.85507e-05	1759.73	4.62965e-05	1759.73	-1.17741e-06	1759.73	-0.000209621	1759.73	-0.000607844	1759.73	-0.00123
1760.69	0	1760.69	-1.57304e-05	1760.69	-7.26272e-05	1760.69	-0.00024917	1760.69	4.76349e-05	1760.69	-1.48527e-05	1760.69	5.20874e-05	1760.69	9.16833e-07	1760.69	-0.000195859	1760.69	-0.000583319	1760.69	-0.0012
1761.65	0	1761.65	-1.60668e-05	1761.65	-7.41803e-05	1761.65	-0.000254498	1761.65	4.8838e-05	1761.65	-1.06276e-05	1761.65	5.85455e-05	1761.65	2.55621e-06	1761.65	-0.000182735	1761.65	-0.00055983	1761.65	-0.00117
1762.62	0	1762.62	-1.6039e-05	1762.62	-7.40522e-05	1762.62	-0.000254058	1762.62	5.2164e-05	1762.62	-5.95642e-06	1762.62	6.56663e-05	1762.62	3.83127e-06	1762.62	-0.000170199	1762.62	-0.000537484	1762.62	-0.00114
1763.58	0	1763.58	-1.56637e-05	1763.58	-7.23192e-05	1763.58	-0.000248113	1763.58	5.72042e-05	1763.58	-9.46246e-07	1763.58	7.34108e-05	1763.58	4.84759e-06	1763.58	-0.000158233	1763.58	-0.000516364	1763.58	-0.00111
1764.55	0	1764.55	-1.4978e-05	1764.55	-6.91532e-05	1764.55	-0.000237251	1764.55	6.34382e-05	1764.55	4.28541e-06	1764.55	8.17256e-05	1764.55	5.68818e-06	1764.55	-0.000146853	1764.55	-0.000496511	1764.55	-0.00109
1765.51	0	1765.51	-1.40365e-05	1765.51	-6.48066e-05	1765.51	-0.000222338	1765.51	7.03064e-05	1765.51	9.57263e-06	1765.51	9.05489e-05	1765.51	6.41477e-06	1765.51	-0.000136068	1765.51	-0.000477862	1765.51	-0.00106
1766.48	0	1766.48	-1.29102e-05	1766.48	-5.96062e-05	1766.48	-0.000204497	1766.48	7.71562e-05	1766.48	1.46701e-05	1766.48	9.97975e-05	1766.48	7.09603e-06	1766.48	-0.000125853	1766.48	-0.000460227	1766.48	-0.00103
1767.44	0	1767.44	-1.16817e-05	1767.44	-5.39344e-05	1767.44	-0.000185038	1767.44	8.31782e-05	1767.44	1.93033e-05	1767.44	0.000109359	1767.44	7.8125e-06	1767.44	-0.000116165	1767.44	-0.000443355	1767.44	-0.00101
1768.4	0	1768.4	-1.04371e-05	1768.4	-4.8188e-05	1768.4	-0.000165323	1768.4	8.7462e-05	1768.4	2.32695e-05	1768.4	0.000119106	1768.4	8.63149e-06	1768.4	-0.000106978	1768.4	-0.000427026	1768.4	-0.000981286
1769.37	0	1769.37	-9.2535e-06	1769.37	-4.27234e-05	1769.37	-0.000146575	1769.37	8.91606e-05	1769.37	2.65127e-05	1769.37	0.000128922	1769.37	9.59769e-06	1769.37	-9.83188e-05	1769.37	-0.00041107	1769.37	-0.000956335
1770.33	0	1770.33	-8.18979e-06	1770.33	-3.78123e-05	1770.33	-0.000129726	1770.33	8.76848e-05	1770.33	2.91325e-05	1770.33	0.000138723	1770.33	1.07575e-05	1770.33	-9.02335e-05	1770.33	-0.000395291	1770.33	-0.000932085
1771.3	0	1771.3	-7.28774e-06	1771.3	-3.36475e-05	1771.3	-0.000115438	1771.3	8.27676e-05	1771.3	3.12969e-05	1771.3	0.000148449	1771.3	1.21776e-05	1771.3	-8.27198e-05	1771.3	-0.000379482	1771.3	-0.000908379
1772.26	0	1772.26	-6.58604e-06	1772.26	-3.04078e-05	1772.26	-0.000104323	1772.26	7.43493e-05	1772.26	3.31035e-05	1772.26	0.000158027	1772.26	1.39114e-05	1772.26	-7.57194e-05	1772.26	-0.000363574	1772.26	-0.000884967
1773.22	0	1773.22	-6.12275e-06	1773.22	-2.82688e-05	1773.22	-9.69844e-05	1773.22	6.25638e-05	1773.22	3.45468e-05	1773.22	0.00016733	1773.22	1.59521e-05	1773.22	-6.9152e-05	1773.22	-0.000347696	1773.22	-0.000861717
1774.19	0	1774.19	-5.93507e-06	1774.19	-2.74022e-05	1774.19	-9.40115e-05	1774.19	4.77108e-05	1774.19	3.55406e-05	1774.19	0.000176197	1774.19	1.82601e-05	1774.19	-6.29736e-05	1774.19	-0.000332082	1774.19	-0.000838701
1775.15	0	1775.15	-5.91849e-06	1775.15	-2.73257e-05	1775.15	-9.37489e-05	1775.15	3.02615e-05	1775.15	3.59901e-05	1775.15	0.000184496	1775.15	2.07922e-05	1775.15	-5.72049e-05	1775.15	-0.00031693	1775.15	-0.000816104
1776.12	0	1776.12	-5.96301e-06	1776.12	-2.75312e-05	1776.12	-9.4454e-05	1776.12	1.08328e-05	1776.12	3.58734e-05	1776.12	0.000192179	1776.12	2.35146e-05	1776.12	-5.18948e-05	1776.12	-0.000302356	1776.12	-0.000794106
1777.08	0	1777.08	-6.01599e-06	1777.08	-2.77758e-05	1777.08	-9.52933e-05	1777.08	-9.91141e-06	1777.08	3.52521e-05	1777.08	0.000199286	1777.08	2.63955e-05	1777.08	-4.70702e-05	1777.08	-0.00028848	1777.08	-0.000772872
1778.05	0	1778.05	-6.03111e-06	1778.05	-2.78456e-05	1778.05	-9.55327e-05	1778.05	-3.22709e-05	1778.05	3.42873e-05	1778.05	0.000205924	1778.05	2.93958e-05	1778.05	-4.26731e-05	1778.05	-0.000275433	1778.05	-0.000752499
1779.01	0	1779.01	-5.96579e-06	1779.01	-2.75441e-05	1779.01	-9.44981e-05	1779.01	-5.51012e-05	1779.01	3.32408e-05	1779.01	0.000212245	1779.01	3.24783e-05	1779.01	-3.85528e-05	1779.01	-0.00026329	1779.01	-0.000732959
1779.97	0	1779.97	-5.78839e-06	1779.97	-2.6725e-05	1779.97	-9.16882e-05	1779.97	-7.67783e-05	1779.97	3.23691e-05	1779.97	0.000218389	1779.97	3.56101e-05	1779.97	-3.45691e-05	1779.97	-0.000252071	1779.97	-0.000714153
1780.94	0	1780.94	-5.4833e-06	1780.94	-2.53164e-05	1780.94	-8.68555e-05	1780.94	-9.61346e-05	1780.94	3.18034e-05	1780.94	0.000224449	1780.94	3.87684e-05	1780.94	-3.06843e-05	1780.94	-0.0002418	1780.94	-0.00069602
1781.9	0	1781.9	-5.04437e-06	1781.9	-2.32899e-05	1781.9	-7.99029e-05	1781.9	-0.000112425	1781.9	3.15568e-05	1781.9	0.000230503	1781.9	4.19524e-05	1781.9	-2.69615e-05	1781.9	-0.000232531	1781.9	-0.000678574
1782.87	0	1782.87	-4.46479e-06	1782.87	-2.0614e-05	1782.87	-7.07223e-05	1782.87	-0.000125034	1782.87	3.16193e-05	1782.87	0.000236654	1782.87	4.51823e-05	1782.87	-2.349e-05	1782.87	-0.000224306	1782.87	-0.000661884
1783.83	0	1783.83	-3.73477e-06	1783.83	-1.72434e-05	1783.83	-5.91587e-05	1783.83	-0.000133243	1783.83	3.20237e-05	1783.83	0.000243049	1783.83	4.84913e-05	1783.83	-2.03072e-05	1783.83	-0.000217063	1783.83	-0.000646073
1784.8	0	1784.8	-2.85371e-06	1784.8	-1.31756e-05	1784.8	-4.52028e-05	1784.8	-0.000136373	1784.8	3.27789e-05	1784.8	0.000249836	1784.8	5.19109e-05	1784.8	-1.74007e-05	1784.8	-0.000210603	1784.8	-0.000631292
1785.76	0	1785.76	-1.84374e-06	1785.76	-8.51256e-06	1785.76	-2.92049e-05	1785.76	-0.000134153	1785.76	3.37699e-05	1785.76	0.000257099	1785.76	5.54575e-05	1785.76	-1.47582e-05	1785.76	-0.000204659	1785.76	-0.000617663
1786.72	0	1786.72	-7.51401e-07	1786.72	-3.46922e-06	1786.72	-1.19022e-05	1786.72	-0.000126961	1786.72	3.47481e-05	1786.72	0.000264833	1786.72	5.91334e-05	1786.72	-1.23807e-05	1786.72	-0.00019898	1786.72	-0.000605199
1787.69	0	1787.69	3.60187e-07	1787.69	1.66298e-06	1787.69	5.70536e-06	1787.69	-0.000115764	1787.69	3.54238e-05	1787.69	0.000272974	1787.69	6.29359e-05	1787.69	-1.02634e-05	1787.69	-0.00019336	1787.69	-0.000593765
1788.65	0	1788.65	1.42384e-06	1788.65	6.57389e-06	1788.65	2.25537e-05	1788.65	-0.000101815	1788.65	3.55662e-05	1788.65	0.000281444	1788.65	6.68677e-05	1788.65	-8.37174e-06	1788.65	-0.000187622	1788.65	-0.000583093
1789.62	0	1789.62	2.38258e-06	1789.62	1.10004e-05	1789.62	3.77401e-05	1789.62	-8.62862e-05	1789.62	3.50451e-05	1789.62	0.000290195	1789.62	7.09433e-05	1789.62	-6.62905e-06	1789.62	-0.000181598	1789.62	-0.000572837
1790.58	0	1790.58	3.19728e-06	1790.58	1.47618e-05	1790.58	5.06449e-05	1790.58	-7.01041e-05	1790.58	3.37772e-05	1790.58	0.000299188	1790.58	7.51701e-05	1790.58	-4.94923e-06	1790.58	-0.000175159	1790.58	-0.000562679
1791.55	0	1791.55	3.84339e-06	1791.55	1.77449e-05	1791.55	6.08793e-05	1791.55	-5.40346e-05	1791.55	3.16443e-05	1791.55	0.00030832	1791.55	7.95023e-05	1791.55	-3.29697e-06	1791.55	-0.00016832	1791.55	-0.000552488
1792.51	0	1792.51	4.30492e-06	1792.51	1.98758e-05	1792.51	6.81899e-05	1792.51	-3.88054e-05	1792.51	2.84709e-05	1792.51	0.00031741	1792.51	8.38356e-05	1792.51	-1.71255e-06	1792.51	-0.000161283	1792.51	-0.000542377
1793.47	0	1793.47	4.58143e-06	1793.47	2.11525e-05	1793.47	7.25699e-05	1793.47	-2.50149e-05	1793.47	2.41455e-05	1793.47	0.000326289	1793.47	8.80637e-05	1793.47	-2.76676e-07	1793.47	-0.000154294	1793.47	-0.000532533
1794.44	0	1794.44	4.69973e-06	1794.44	2.16987e-05	1794.44	7.44438e-05	1794.44	-1.29509e-05	1794.44	1.87917e-05	1794.44	0.000334905	1794.44	9.21269e-05	1794.44	9.65866e-07	1794.44	-0.000147452	1794.44	-0.000522961
1795.4	0	1795.4	4.70206e-06	1795.4	2.17094e-05	1795.4	7.44806e-05	1795.4	-2.71833e-06	1795.4	1.27522e-05	1795.4	0.000343323	1795.4	9.60378e-05	1795.4	2.04255e-06	1795.4	-0.000140744	1795.4	-0.000513481
1796.37	0	1796.37	4.62021e-06	1796.37	2.13315e-05	1796.37	7.31841e-05	1796.37	5.47749e-06	1796.37	6.40536e-06	1796.37	0.000351631	1796.37	9.98418e-05	1796.37	3.01455e-06	1796.37	-0.000134174	1796.37	-0.000503922
1797.33	0	1797.33	4.46593e-06	1797.33	2.06192e-05	1797.33	7.07403e-05	1797.33	1.12377e-05	1797.33	4.88984e-08	1797.33	0.000359859	1797.33	0.00010356	1797.33	3.93511e-06	1797.33	-0.000127822	1797.33	-0.000494193
1798.3	0	1798.3	4.2376e-06	1798.3	1.9565e-05	1798.3	6.71235e-05	1798.3	1.57149e-05	1798.3	-6.11931e-06	1798.3	0.000367963	1798.3	0.000107174	1798.3	4.82528e-06	1798.3	-0.000121815	1798.3	-0.000484256
1799.26	0	1799.26	3.93212e-06	1799.26	1.81546e-05	1799.26	6.22848e-05	1799.26	1.94738e-05	1799.26	-1.1986e-05	1799.26	0.000375845	1799.26	0.000110652	1799.26	5.66664e-06	1799.26	-0.000116281	1799.26	-0.00047411
1800.22	0	1800.22	3.55441e-06	1800.22	1.64107e-05	1800.22	5.63018e-05	1800.22	2.25407e-05	1800.22	-1.7507e-05	1800.22	0.000383389	1800.22	0.000113982	1800.22	6.4158e-06	1800.22	-0.0001113	1800.22	-0.00046382
1801.19	0	1801.19	3.12218e-06	1801.19	1.44151e-05	1801.19	4.94553e-05	1801.19	2.49034e-05	1801.19	-2.26746e-05	1801.19	0.000390506	1801.19	0.00011718	1801.19	7.03579e-06	1801.19	-0.000106895	1801.19	-0.000453527
1802.15	0	1802.15	2.66429e-06	1802.15	1.2301e-05	1802.15	4.22024e-05	1802.15	2.6707e-05	1802.15	-2.74613e-05	1802.15	0.000397154	1802.15	0.000120278	1802.15	7.51993e-06	1802.15	-0.000103018	1802.15	-0.00044342
1803.12	0	1803.12	2.20901e-06	1803.12	1.0199e-05	1803.12	3.49908e-05	1803.12	2.8298e-05	1803.12	-3.18221e-05	1803.12	0.000403327	1803.12	0.000123288	1803.12	7.88123e-06	1803.12	-9.95754e-05	1803.12	-0.000433706
1804.08	0	1804.08	1.77247e-06	1804.08	8.18349e-06	1804.08	2.80759e-05	1804.08	3.00001e-05	1804.08	-3.57749e-05	1804.08	0.000409016	1804.08	0.000126188	1804.08	8.12692e-06	1804.08	-9.6464e-05	1804.08	-0.000424586
1805.05	0	1805.05	1.3612e-06	1805.05	6.28468e-06	1805.05	2.15615e-05	1805.05	3.1815e-05	1805.05	-3.94827e-05	1805.05	0.000414192	1805.05	0.00012896	1805.05	8.25749e-06	1805.05	-9.36023e-05	1805.05	-0.000416173
1806.01	0	1806.01	9.82668e-07	1806.01	4.53698e-06	1806.01	1.55655e-05	1806.01	3.33383e-05	1806.01	-4.32376e-05	1806.01	0.00041882	1806.01	0.000131645	1806.01	8.28028e-06	1806.01	-9.09454e-05	1806.01	-0.000408448
1806.97	0	1806.97	6.47327e-07	1806.97	2.98871e-06	1806.97	1.02537e-05	1806.97	3.39675e-05	1806.97	-4.73403e-05	1806.97	0.000422887	1806.97	0.000134336	1806.97	8.21323e-06	1806.97	-8.84732e-05	1806.97	-0.000401293
1807.94	0	1807.94	3.58958e-07	1807.94	1.65731e-06	1807.94	5.6859e-06	1807.94	3.31836e-05	1807.94	-5.19852e-05	1807.94	0.000426418	1807.94	0.000137135	1807.94	8.08449e-06	1807.94	-8.61457e-05	1807.94	-0.00039457
1808.9	0	1808.9	1.04286e-07	1808.9	4.81488e-07	1808.9	1.65189e-06	1808.9	3.07147e-05	1808.9	-5.72368e-05	1808.9	0.000429481	1808.9	0.000140109	1808.9	7.92873e-06	1808.9	-8.38737e-05	1808.9	-0.000388163
1809.87	0	1809.87	-1.43194e-07	1809.87	-6.61128e-07	1809.87	-2.2682e-06	1809.87	2.65839e-05	1809.87	-6.31032e-05	1809.87	0.000432152	1809.87	0.000143259	1809.87	7.7643e-06	1809.87	-8.15579e-05	1809.87	-0.000382008
1810.83	0	1810.83	-4.03724e-07	1810.83	-1.86399e-06	1810.83	-6.39499e-06	1810.83	2.11162e-05	1810.83	-6.96003e-05	1810.83	0.000434455	1810.83	0.000146504	1810.83	7.57196e-06	1810.83	-7.91583e-05	1810.83	-0.000376115
1811.8	0	1811.8	-6.73384e-07	1811.8	-3.10902e-06	1811.8	-1.06664e-05	1811.8	1.50015e-05	1811.8	-7.66568e-05	1811.8	0.000436401	1811.8	0.000149736	1811.8	7.31938e-06	1811.8	-7.66989e-05	1811.8	-0.000370534
1812.76	0	1812.76	-9.24712e-07	1812.76	-4.2694e-06	1812.76	-1.46474e-05	1812.76	9.27699e-06	1812.76	-8.39926e-05	1812.76	0.000438074	1812.76	0.000152881	1812.76	7.00258e-06	1812.76	-7.42251e-05	1812.76	-0.000365265
1813.72	0	1813.72	-1.12023e-06	1813.72	-5.17212e-06	1813.72	-1.77445e-05	1813.72	5.12029e-06	1813.72	-9.11524e-05	1813.72	0.000439682	1813.72	0.000155951	1813.72	6.66413e-06	1813.72	-7.17552e-05	1813.72	-0.00036019
1814.69	0	1814.69	-1.22498e-06	1814.69	-5.65574e-06	1814.69	-1.94037e-05	1814.69	3.56509e-06	1814.69	-9.76584e-05	1814.69	0.000441532	1814.69	0.000159039	1814.69	6.37285e-06	1814.69	-6.92764e-05	1814.69	-0.000355117
1815.65	0	1815.65	-1.21789e-06	1815.65	-5.62298e-06	1815.65	-1.92913e-05	1815.65	5.25221e-06	1815.65	-0.000103265	1815.65	0.000443911	1815.65	0.000162244	1815.65	6.18327e-06	1815.65	-6.67881e-05	1815.65	-0.000349905
1816.62	0	1816.62	-1.09438e-06	1816.62	-5.05276e-06	1816.62	-1.7335e-05	1816.62	1.04174e-05	1816.62	-0.000108611	1816.62	0.000446985	1816.62	0.000165616	1816.62	6.11876e-06	1816.62	-6.43282e-05	1816.62	-0.000344525
1817.58	0	1817.58	-8.59821e-07	1817.58	-3.96979e-06	1817.58	-1.36196e-05	1817.58	1.9049e-05	1817.58	-0.000113256	1817.58	0.000450783	1817.58	0.000169148	1817.58	6.18084e-06	1817.58	-6.19549e-05	1817.58	-0.000339008
1818.54	0	1818.54	-5.22815e-07	1818.54	-2.41384e-06	1818.54	-8.28139e-06	1818.54	3.09653e-05	1818.54	-0.000116872	1818.54	0.000455247	1818.54	0.000172808	1818.54	6.36503e-06	1818.54	-5.97144e-05	1818.54	-0.000333399
1819.51	0	1819.51	-9.52448e-08	1819.51	-4.39745e-07	1819.51	-1.50868e-06	1819.51	4.57591e-05	1819.51	-0.000119215	1819.51	0.000460286	1819.51	0.000176572	1819.51	6.66788e-06	1819.51	-5.76255e-05	1819.51	-0.000327736
1820.47	0	1820.47	4.03031e-07	1820.47	1.8608e-06	1820.47	6.38402e-06	1820.47	6.27762e-05	1820.47	-0.000120134	1820.47	0.000465806	1820.47	0.000180423	1820.47	7.08603e-06	1820.47	-5.56875e-05	1820.47	-0.000322071
1821.44	0	1821.44	9.39939e-07	1821.44	4.3397e-06	1821.44	1.48886e-05	1821.44	8.12054e-05	1821.44	-0.000119604	1821.44	0.000471713	1821.44	0.000184323	1821.44	7.61388e-06	1821.44	-5.38935e-05	1821.44	-0.000316486
1822.4	0	1822.4	1.47377e-06	1822.4	6.80442e-06	1822.4	2.33446e-05	1822.4	0.000100173	1822.4	-0.000117718	1822.4	0.000477885	1822.4	0.000188202	1822.4	8.2427e-06	1822.4	-5.22309e-05	1822.4	-0.000311084
1823.37	0	1823.37	1.96268e-06	1823.37	9.06171e-06	1823.37	3.10889e-05	1823.37	0.000118682	1823.37	-0.000114647	1823.37	0.000484168	1823.37	0.000191989	1823.37	8.9602e-06	1823.37	-5.06662e-05	1823.37	-0.000305959
1824.33	0	1824.33	2.3719e-06	1824.33	1.09511e-05	1824.33	3.75709e-05	1824.33	0.000135483	1824.33	-0.000110622	1824.33	0.000490406	1824.33	0.000195674	1824.33	9.74679e-06	1824.33	-4.91451e-05	1824.33	-0.000301141
1825.29	0	1825.29	2.67498e-06	1825.29	1.23504e-05	1825.29	4.23717e-05	1825.29	0.000149185	1825.29	-0.000105936	1825.29	0.000496467	1825.29	0.000199314	1825.29	1.05729e-05	1825.29	-4.76186e-05	1825.29	-0.000296577
1826.26	0	1826.26	2.8554e-06	1826.26	1.31834e-05	1826.26	4.52295e-05	1826.26	0.000158626	1826.26	-0.000100871	1826.26	0.000502282	1826.26	0.000202994	1826.26	1.14138e-05	1826.26	-4.60473e-05	1826.26	-0.000292153
1827.22	0	1827.22	2.90277e-06	1827.22	1.34021e-05	1827.22	4.598e-05	1827.22	0.000163185	1827.22	-9.55927e-05	1827.22	0.000507844	1827.22	0.00020678	1827.22	1.2263e-05	1827.22	-4.43845e-05	1827.22	-0.000287738
1828.19	0	1828.19	2.80482e-06	1828.19	1.29498e-05	1828.19	4.44283e-05	1828.19	0.000162854	1828.19	-9.01372e-05	1828.19	0.000513166	1828.19	0.00021066	1828.19	1.31182e-05	1828.19	-4.25811e-05	1828.19	-0.000283256
1829.15	0	1829.15	2.54738e-06	1829.15	1.17612e-05	1829.15	4.03504e-05	1829.15	0.0001581	1829.15	-8.45186e-05	1829.15	0.000518209	1829.15	0.000214527	1829.15	1.39567e-05	1829.15	-4.06284e-05	1829.15	-0.000278732
1830.12	0	1830.12	2.12496e-06	1830.12	9.81094e-06	1830.12	3.36593e-05	1830.12	0.000149696	1830.12	-7.88289e-05	1830.12	0.000522853	1830.12	0.000218208	1830.12	1.47334e-05	1830.12	-3.85864e-05	1830.12	-0.00027429
1831.08	0	1831.08	1.55335e-06	1831.08	7.17183e-06	1831.08	2.46051e-05	1831.08	0.000138701	1831.08	-7.31915e-05	1831.08	0.000526978	1831.08	0.000221538	1831.08	1.5405e-05	1831.08	-3.65601e-05	1831.08	-0.000270085
1832.04	0	1832.04	8.73415e-07	1832.04	4.03256e-06	1832.04	1.38349e-05	1832.04	0.000126439	1832.04	-6.76682e-05	1832.04	0.000530576	1832.04	0.000224436	1832.04	1.59587e-05	1832.04	-3.4647e-05	1832.04	-0.000266206
1833.01	0	1833.01	1.41344e-07	1833.01	6.52584e-07	1833.01	2.23888e-06	1833.01	0.00011435	1833.01	-6.22175e-05	1833.01	0.000533816	1833.01	0.000226942	1833.01	1.64263e-05	1833.01	-3.28868e-05	1833.01	-0.000262615
1833.97	0	1833.97	-5.897e-07	1833.97	-2.72265e-06	1833.97	-9.34085e-06	1833.97	0.000103661	1833.97	-5.68226e-05	1833.97	0.000536967	1833.97	0.000229166	1833.97	1.68597e-05	1833.97	-3.12775e-05	1833.97	-0.000259197
1834.94	0	1834.94	-1.28305e-06	1834.94	-5.92385e-06	1834.94	-2.03235e-05	1834.94	9.50926e-05	1834.94	-5.1689e-05	1834.94	0.000540228	1834.94	0.000231197	1834.94	1.72923e-05	1834.94	-2.98249e-05	1834.94	-0.000255884
1835.9	0	1835.9	-1.91934e-06	1835.9	-8.86159e-06	1835.9	-3.04024e-05	1835.9	8.88664e-05	1835.9	-4.71692e-05	1835.9	0.000543658	1835.9	0.000233056	1835.9	1.77295e-05	1835.9	-2.85602e-05	1835.9	-0.000252694
1836.87	0	1836.87	-2.50744e-06	1836.87	-1.15768e-05	1836.87	-3.97178e-05	1836.87	8.49229e-05	1836.87	-4.25926e-05	1836.87	0.000547203	1836.87	0.000234712	1836.87	1.81637e-05	1836.87	-2.75266e-05	1836.87	-0.000249708
1837.83	0	1837.83	-3.08657e-06	1837.83	-1.42507e-05	1837.83	-4.88913e-05	1837.83	8.31219e-05	1837.83	-3.80868e-05	1837.83	0.00055077	1837.83	0.000236132	1837.83	1.8592e-05	1837.83	-2.67561e-05	1837.83	-0.000247002
1838.79	0	1838.79	-3.63533e-06	1838.79	-1.67843e-05	1838.79	-5.75837e-05	1838.79	8.32863e-05	1838.79	-3.37352e-05	1838.79	0.000554257	1838.79	0.000237328	1838.79	1.90228e-05	1838.79	-2.62487e-05	1838.79	-0.000244609
1839.76	0	1839.76	-4.14657e-06	1839.76	-1.91447e-05	1839.76	-6.56817e-05	1839.76	8.5094e-05	1839.76	-2.96115e-05	1839.76	0.000557551	1839.76	0.000238367	1839.76	1.94697e-05	1839.76	-2.59697e-05	1839.76	-0.000242521
1840.72	0	1840.72	-4.62608e-06	1840.72	-2.13586e-05	1840.72	-7.3277e-05	1840.72	8.7946e-05	1840.72	-2.58314e-05	1840.72	0.000560495	1840.72	0.000239341	1840.72	1.99399e-05	1840.72	-2.58678e-05	1840.72	-0.000240728
1841.69	0	1841.69	-5.08725e-06	1841.69	-2.34878e-05	1841.69	-8.0582e-05	1841.69	9.09589e-05	1841.69	-2.25305e-05	1841.69	0.000562898	1841.69	0.000240319	1841.69	2.0428e-05	1841.69	-2.58918e-05	1841.69	-0.000239233
1842.65	0	1842.65	-5.54406e-06	1842.65	-2.55969e-05	1842.65	-8.7818e-05	1842.65	9.31022e-05	1842.65	-1.97798e-05	1842.65	0.000564584	1842.65	0.000241347	1842.65	2.09228e-05	1842.65	-2.5985e-05	1842.65	-0.00023804
1843.61	0	1843.61	-6.00458e-06	1843.61	-2.77231e-05	1843.61	-9.51125e-05	1843.61	9.34099e-05	1843.61	-1.75501e-05	1843.61	0.000565465	1843.61	0.000242473	1843.61	2.14132e-05	1843.61	-2.60788e-05	1843.61	-0.000237102
1844.58	0	1844.58	-6.46583e-06	1844.58	-2.98528e-05	1844.58	-0.000102419	1844.58	9.11694e-05	1844.58	-1.57428e-05	1844.58	0.000565571	1844.58	0.000243767	1844.58	2.18875e-05	1844.58	-2.61025e-05	1844.58	-0.000236294
1845.54	0	1845.54	-6.91577e-06	1845.54	-3.19301e-05	1845.54	-0.000109546	1845.54	8.59894e-05	1845.54	-1.42315e-05	1845.54	0.000565023	1845.54	0.000245292	1845.54	2.23323e-05	1845.54	-2.59996e-05	1845.54	-0.000235441
1846.51	0	1846.51	-7.34427e-06	1846.51	-3.39085e-05	1846.51	-0.000116333	1846.51	7.77409e-05	1846.51	-1.28777e-05	1846.51	0.000563964	1846.51	0.000247045	1846.51	2.27359e-05	1846.51	-2.5739e-05	1846.51	-0.000234395
1847.47	0	1847.47	-7.74634e-06	1847.47	-3.57649e-05	1847.47	-0.000122702	1847.47	6.65266e-05	1847.47	-1.14897e-05	1847.47	0.000562546	1847.47	0.000248959	1847.47	2.31017e-05	1847.47	-2.5297e-05	1847.47	-0.000233064
1848.44	0	1848.44	-8.11295e-06	1848.44	-3.74575e-05	1848.44	-0.000128509	1848.44	5.27365e-05	1848.44	-9.80849e-06	1848.44	0.000560951	1848.44	0.000250961	1848.44	2.34477e-05	1848.44	-2.46494e-05	1848.44	-0.000231405
1849.4	0	1849.4	-8.41885e-06	1849.4	-3.88699e-05	1849.4	-0.000133355	1849.4	3.71111e-05	1849.4	-7.57798e-06	1849.4	0.000559372	1849.4	0.000252991	1849.4	2.37815e-05	1849.4	-2.38033e-05	1849.4	-0.000229425
1850.36	0	1850.36	-8.6177e-06	1850.36	-3.97879e-05	1850.36	-0.000136504	1850.36	2.06606e-05	1850.36	-4.59148e-06	1850.36	0.000557986	1850.36	0.000255	1850.36	2.4094e-05	1850.36	-2.28141e-05	1850.36	-0.000227197
1851.33	0	1851.33	-8.65101e-06	1851.33	-3.99417e-05	1851.33	-0.000137032	1851.33	4.51668e-06	1851.33	-6.3206e-07	1851.33	0.000557	1851.33	0.000256954	1851.33	2.43917e-05	1851.33	-2.17446e-05	1851.33	-0.000224793
1852.29	0	1852.29	-8.46906e-06	1852.29	-3.91017e-05	1852.29	-0.00013415	1852.29	-1.0233e-05	1852.29	4.55111e-06	1852.29	0.000556686	1852.29	0.000258841	1852.29	2.47142e-05	1852.29	-2.06242e-05	1852.29	-0.000222234
1853.26	0	1853.26	-8.04877e-06	1853.26	-3.71612e-05	1853.26	-0.000127493	1853.26	-2.27599e-05	1853.26	1.11137e-05	1853.26	0.000557298	1853.26	0.000260634	1853.26	2.51058e-05	1853.26	-1.94694e-05	1853.26	-0.000219517
1854.22	0	1854.22	-7.39587e-06	1854.22	-3.41467e-05	1854.22	-0.000117151	1854.22	-3.26157e-05	1854.22	1.90167e-05	1854.22	0.000558958	1854.22	0.00026226	1854.22	2.55877e-05	1854.22	-1.83119e-05	1854.22	-0.000216672
1855.18	0	1855.18	-6.53747e-06	1855.18	-3.01835e-05	1855.18	-0.000103553	1855.18	-3.9673e-05	1855.18	2.80624e-05	1855.18	0.00056162	1855.18	0.000263614	1855.18	2.6159e-05	1855.18	-1.71963e-05	1855.18	-0.000213792
1856.15	0	1856.15	-5.51585e-06	1856.15	-2.54667e-05	1856.15	-8.7371e-05	1856.15	-4.39773e-05	1856.15	3.7975e-05	1856.15	0.00056513	1856.15	0.000264598	1856.15	2.68098e-05	1856.15	-1.61641e-05	1856.15	-0.000211026
1857.11	0	1857.11	-4.36317e-06	1857.11	-2.01448e-05	1857.11	-6.91127e-05	1857.11	-4.56249e-05	1857.11	4.84468e-05	1857.11	0.000569299	1857.11	0.000265163	1857.11	2.75315e-05	1857.11	-1.52367e-05	1857.11	-0.000208542
1858.08	0	1858.08	-3.07057e-06	1858.08	-1.41768e-05	1858.08	-4.86378e-05	1858.08	-4.47693e-05	1858.08	5.91412e-05	1858.08	0.000573933	1858.08	0.000265343	1858.08	2.83173e-05	1858.08	-1.44136e-05	1858.08	-0.000206486
1859.04	0	1859.04	-1.68694e-06	1859.04	-7.78859e-06	1859.04	-2.67211e-05	1859.04	-4.17203e-05	1859.04	6.96909e-05	1859.04	0.000578786	1859.04	0.000265238	1859.04	2.91544e-05	1859.04	-1.36862e-05	1859.04	-0.000204936
1860.01	0	1860.01	-2.64874e-07	1860.01	-1.22292e-06	1860.01	-4.1956e-06	1860.01	-3.70117e-05	1860.01	7.97157e-05	1860.01	0.000583535	1860.01	0.000264952	1860.01	3.00135e-05	1860.01	-1.30572e-05	1860.01	-0.000203915
1860.97	0	1860.97	1.14709e-06	1860.97	5.29613e-06	1860.97	1.81699e-05	1860.97	-3.13859e-05	1860.97	8.88653e-05	1860.97	0.000587805	1860.97	0.000264532	1860.97	3.08501e-05	1860.97	-1.25447e-05	1860.97	-0.000203418
1861.93	0	1861.93	2.5052e-06	1861.93	1.15665e-05	1861.93	3.96824e-05	1861.93	-2.67566e-05	1861.93	9.68603e-05	1861.93	0.000591272	1861.93	0.000263974	1861.93	3.16191e-05	1861.93	-1.21684e-05	1861.93	-0.000203431
1862.9	0	1862.9	3.76559e-06	1862.9	1.73857e-05	1862.9	5.96469e-05	1862.9	-2.34144e-05	1862.9	0.0001035	1862.9	0.000593731	1862.9	0.000263264	1862.9	3.2286e-05	1862.9	-1.19334e-05	1862.9	-0.000203905
1863.86	0	1863.86	4.87833e-06	1863.86	2.25232e-05	1863.86	7.72727e-05	1863.86	-2.17044e-05	1863.86	0.000108614	1863.86	0.000595103	1863.86	0.000262404	1863.86	3.28256e-05	1863.86	-1.18288e-05	1863.86	-0.000204732
1864.83	0	1864.83	5.78745e-06	1864.83	2.67207e-05	1864.83	9.16732e-05	1864.83	-2.20195e-05	1864.83	0.000112003	1864.83	0.000595376	1864.83	0.000261395	1864.83	3.32129e-05	1864.83	-1.18412e-05	1864.83	-0.000205773
1865.79	0	1865.79	6.44196e-06	1865.79	2.97425e-05	1865.79	0.000102041	1865.79	-2.47607e-05	1865.79	0.00011349	1865.79	0.000594573	1865.79	0.000260223	1865.79	3.34242e-05	1865.79	-1.19588e-05	1865.79	-0.000206898
1866.76	0	1866.76	6.81069e-06	1866.76	3.1445e-05	1866.76	0.000107881	1866.76	-3.02298e-05	1866.76	0.000113057	1866.76	0.000592748	1866.76	0.000258886	1866.76	3.34467e-05	1866.76	-1.21576e-05	1866.76	-0.000208009
1867.72	0	1867.72	6.88887e-06	1867.72	3.18059e-05	1867.72	0.00010912	1867.72	-3.84941e-05	1867.72	0.000110883	1867.72	0.000590012	1867.72	0.00025743	1867.72	3.32781e-05	1867.72	-1.24081e-05	1867.72	-0.000209039
1868.68	0	1868.68	6.69741e-06	1868.68	3.0922e-05	1868.68	0.000106087	1868.68	-4.92974e-05	1868.68	0.000107247	1868.68	0.000586528	1868.68	0.00025593	1868.68	3.29213e-05	1868.68	-1.26982e-05	1868.68	-0.000209956
1869.65	0	1869.65	6.27975e-06	1869.65	2.89936e-05	1869.65	9.94712e-05	1869.65	-6.20733e-05	1869.65	0.000102459	1869.65	0.000582502	1869.65	0.000254469	1869.65	3.23867e-05	1869.65	-1.3034e-05	1869.65	-0.000210756
1870.61	0	1870.61	5.69691e-06	1870.61	2.63026e-05	1870.61	9.0239e-05	1870.61	-7.60196e-05	1870.61	9.68531e-05	1870.61	0.000578154	1870.61	0.00025311	1870.61	3.16986e-05	1870.61	-1.34256e-05	1870.61	-0.00021144
1871.58	0	1871.58	5.02053e-06	1871.58	2.31798e-05	1871.58	7.95253e-05	1871.58	-9.01985e-05	1871.58	9.0819e-05	1871.58	0.000573713	1871.58	0.000251889	1871.58	3.08994e-05	1871.58	-1.38743e-05	1871.58	-0.000212007
1872.54	0	1872.54	4.32401e-06	1872.54	1.9964e-05	1872.54	6.84923e-05	1872.54	-0.000103621	1872.54	8.47994e-05	1872.54	0.000569414	1872.54	0.000250829	1872.54	3.00458e-05	1872.54	-1.43688e-05	1872.54	-0.000212454
1873.51	0	1873.51	3.67184e-06	1873.51	1.69529e-05	1873.51	5.81619e-05	1873.51	-0.000115398	1873.51	7.92125e-05	1873.51	0.000565465	1873.51	0.000249939	1873.51	2.91917e-05	1873.51	-1.48954e-05	1873.51	-0.000212801
1874.47	0	1874.47	3.11243e-06	1874.47	1.43701e-05	1874.47	4.93009e-05	1874.47	-0.000124906	1874.47	7.43768e-05	1874.47	0.000562012	1874.47	0.000249216	1874.47	2.83781e-05	1874.47	-1.54404e-05	1874.47	-0.000213102
1875.43	0	1875.43	2.67759e-06	1875.43	1.23624e-05	1875.43	4.24131e-05	1875.43	-0.000131813	1875.43	7.04921e-05	1875.43	0.000559126	1875.43	0.000248652	1875.43	2.76327e-05	1875.43	-1.59866e-05	1875.43	-0.00021343
1876.4	0	1876.4	2.38541e-06	1876.4	1.10135e-05	1876.4	3.7785e-05	1876.4	-0.000135974	1876.4	6.76502e-05	1876.4	0.00055681	1876.4	0.000248238	1876.4	2.69741e-05	1876.4	-1.65152e-05	1876.4	-0.000213855
1877.36	0	1877.36	2.245e-06	1877.36	1.03652e-05	1877.36	3.55609e-05	1877.36	-0.000137316	1877.36	6.58513e-05	1877.36	0.000555004	1877.36	0.000247977	1877.36	2.64116e-05	1877.36	-1.70142e-05	1877.36	-0.000214432
1878.33	0	1878.33	2.26153e-06	1878.33	1.04415e-05	1878.33	3.58226e-05	1878.33	-0.000135843	1878.33	6.5011e-05	1878.33	0.000553574	1878.33	0.000247868	1878.33	2.59408e-05	1878.33	-1.74857e-05	1878.33	-0.000215187
1879.29	0	1879.29	2.43958e-06	1879.29	1.12635e-05	1879.29	3.86429e-05	1879.29	-0.000131763	1879.29	6.49647e-05	1879.29	0.000552329	1879.29	0.000247876	1879.29	2.55399e-05	1879.29	-1.79498e-05	1879.29	-0.000216132
1880.26	0	1880.26	2.78087e-06	1880.26	1.28393e-05	1880.26	4.4049e-05	1880.26	-0.000125602	1880.26	6.54853e-05	1880.26	0.000551048	1880.26	0.000247898	1880.26	2.51752e-05	1880.26	-1.84412e-05	1880.26	-0.000217291
1881.22	0	1881.22	3.27637e-06	1881.22	1.5127e-05	1881.22	5.18978e-05	1881.22	-0.000118183	1881.22	6.63228e-05	1881.22	0.000549545	1881.22	0.000247782	1881.22	2.48142e-05	1881.22	-1.89954e-05	1881.22	-0.000218713
1882.18	0	1882.18	3.8991e-06	1882.18	1.80022e-05	1882.18	6.17618e-05	1882.18	-0.000108821	1882.18	6.72432e-05	1882.18	0.000547693	1882.18	0.000247372	1882.18	2.44359e-05	1882.18	-1.96323e-05	1882.18	-0.000220452
1883.15	0	1883.15	4.60287e-06	1883.15	2.12514e-05	1883.15	7.29094e-05	1883.15	-9.79461e-05	1883.15	6.80391e-05	1883.15	0.000545425	1883.15	0.000246565	1883.15	2.40301e-05	1883.15	-2.03473e-05	1883.15	-0.000222524
1884.11	0	1884.11	5.32714e-06	1884.11	2.45954e-05	1884.11	8.43818e-05	1884.11	-8.60727e-05	1884.11	6.8519e-05	1884.11	0.000542697	1884.11	0.000245295	1884.11	2.35864e-05	1884.11	-2.11184e-05	1884.11	-0.000224906
1885.08	0	1885.08	6.00542e-06	1885.08	2.7727e-05	1885.08	9.51259e-05	1885.08	-7.38443e-05	1885.08	6.85135e-05	1885.08	0.000539465	1885.08	0.000243501	1885.08	2.30868e-05	1885.08	-2.19191e-05	1885.08	-0.000227548
1886.04	0	1886.04	6.57638e-06	1886.04	3.03632e-05	1886.04	0.00010417	1886.04	-6.19879e-05	1886.04	6.79017e-05	1886.04	0.000535688	1886.04	0.000241118	1886.04	2.25108e-05	1886.04	-2.27273e-05	1886.04	-0.000230402
1887.01	0	1887.01	6.99598e-06	1887.01	3.23004e-05	1887.01	0.000110816	1887.01	-5.1146e-05	1887.01	6.66214e-05	1887.01	0.000531358	1887.01	0.000238123	1887.01	2.1844e-05	1887.01	-2.35284e-05	1887.01	-0.000233415
1887.97	0	1887.97	7.24577e-06	1887.97	3.34537e-05	1887.97	0.000114773	1887.97	-4.17023e-05	1887.97	6.46488e-05	1887.97	0.000526527	1887.97	0.000234588	1887.97	2.10813e-05	1887.97	-2.43157e-05	1887.97	-0.000236523
1888.93	0	1888.93	7.33072e-06	1888.93	3.38459e-05	1888.93	0.000116119	1888.93	-3.37613e-05	1888.93	6.19833e-05	1888.93	0.000521284	1888.93	0.000230653	1888.93	2.02244e-05	1888.93	-2.50908e-05	1888.93	-0.000239652
1889.9	0	1889.9	7.26977e-06	1889.9	3.35645e-05	1889.9	0.000115153	1889.9	-2.72622e-05	1889.9	5.86864e-05	1889.9	0.000515734	1889.9	0.000226476	1889.9	1.92877e-05	1889.9	-2.58571e-05	1889.9	-0.000242721
1890.86	0	1890.86	7.08973e-06	1890.86	3.27333e-05	1890.86	0.000112301	1890.86	-2.20276e-05	1890.86	5.49483e-05	1890.86	0.000510008	1890.86	0.000222194	1890.86	1.83094e-05	1890.86	-2.66053e-05	1890.86	-0.000245644
1891.83	0	1891.83	6.82338e-06	1891.83	3.15036e-05	1891.83	0.000108082	1891.83	-1.77182e-05	1891.83	5.10779e-05	1891.83	0.000504292	1891.83	0.000217936	1891.83	1.7344e-05	1891.83	-2.73159e-05	1891.83	-0.000248333
1892.79	0	1892.79	6.50522e-06	1892.79	3.00346e-05	1892.79	0.000103043	1892.79	-1.38961e-05	1892.79	4.74089e-05	1892.79	0.000498808	1892.79	0.000213818	1892.79	1.64431e-05	1892.79	-2.79718e-05	1892.79	-0.000250719
1893.76	0	1893.76	6.16534e-06	1893.76	2.84654e-05	1893.76	9.7659e-05	1893.76	-1.01821e-05	1893.76	4.42166e-05	1893.76	0.000493758	1893.76	0.000209939	1893.76	1.56421e-05	1893.76	-2.8561e-05	1893.76	-0.000252756
1894.72	0	1894.72	5.82571e-06	1894.72	2.68973e-05	1894.72	9.22793e-05	1894.72	-6.36138e-06	1894.72	4.16752e-05	1894.72	0.000489246	1894.72	0.000206367	1894.72	1.49594e-05	1894.72	-2.90782e-05	1894.72	-0.000254413
1895.68	0	1895.68	5.50102e-06	1895.68	2.53982e-05	1895.68	8.71362e-05	1895.68	-2.3494e-06	1895.68	3.98316e-05	1895.68	0.000485255	1895.68	0.000203125	1895.68	1.43989e-05	1895.68	-2.95341e-05	1895.68	-0.000255698
1896.65	0	1896.65	5.20239e-06	1896.65	2.40194e-05	1896.65	8.24059e-05	1896.65	1.9128e-06	1896.65	3.86068e-05	1896.65	0.00048166	1896.65	0.000200202	1896.65	1.3955e-05	1896.65	-2.99603e-05	1896.65	-0.000256655
1897.61	0	1897.61	4.94275e-06	1897.61	2.28207e-05	1897.61	7.82932e-05	1897.61	6.50493e-06	1897.61	3.78393e-05	1897.61	0.000478292	1897.61	0.000197568	1897.61	1.36155e-05	1897.61	-3.03978e-05	1897.61	-0.000257355
1898.58	0	1898.58	4.74041e-06	1898.58	2.18865e-05	1898.58	7.50882e-05	1898.58	1.14589e-05	1898.58	3.73434e-05	1898.58	0.000474976	1898.58	0.000195189	1898.58	1.3365e-05	1898.58	-3.08754e-05	1898.58	-0.000257889
1899.54	0	1899.54	4.61632e-06	1899.54	2.13136e-05	1899.54	7.31225e-05	1899.54	1.66808e-05	1899.54	3.69367e-05	1899.54	0.000471557	1899.54	0.000193015	1899.54	1.31865e-05	1899.54	-3.14051e-05	1899.54	-0.000258381
1900.5	0	1900.5	4.58553e-06	1900.5	2.11714e-05	1900.5	7.26347e-05	1900.5	2.19743e-05	1900.5	3.64542e-05	1900.5	0.000467913	1900.5	0.000190986	1900.5	1.30627e-05	1900.5	-3.19922e-05	1900.5	-0.000258988
1901.47	0	1901.47	4.64805e-06	1901.47	2.14601e-05	1901.47	7.36251e-05	1901.47	2.71315e-05	1901.47	3.57808e-05	1901.47	0.000463984	1901.47	0.000189051	1901.47	1.29786e-05	1901.47	-3.26366e-05	1901.47	-0.000259847
1902.43	0	1902.43	4.78731e-06	1902.43	2.2103e-05	1902.43	7.58311e-05	1902.43	3.20292e-05	1902.43	3.48918e-05	1902.43	0.000459786	1902.43	0.000187178	1902.43	1.29216e-05	1902.43	-3.33294e-05	1902.43	-0.000261014
1903.4	0	1903.4	4.97622e-06	1903.4	2.29752e-05	1903.4	7.88233e-05	1903.4	3.66461e-05	1903.4	3.38395e-05	1903.4	0.000455391	1903.4	0.000185324	1903.4	1.28764e-05	1903.4	-3.40599e-05	1903.4	-0.000262455
1904.36	0	1904.36	5.18591e-06	1904.36	2.39434e-05	1904.36	8.21449e-05	1904.36	4.10044e-05	1904.36	3.26853e-05	1904.36	0.000450883	1904.36	0.000183415	1904.36	1.28218e-05	1904.36	-3.48318e-05	1904.36	-0.000264113
1905.33	0	1905.33	5.39119e-06	1905.33	2.48911e-05	1905.33	8.53964e-05	1905.33	4.50828e-05	1905.33	3.14359e-05	1905.33	0.000446328	1905.33	0.000181362	1905.33	1.27302e-05	1905.33	-3.56703e-05	1905.33	-0.000265966
1906.29	0	1906.29	5.57151e-06	1906.29	2.57237e-05	1906.29	8.82528e-05	1906.29	4.87666e-05	1906.29	3.00181e-05	1906.29	0.000441753	1906.29	0.000179111	1906.29	1.25714e-05	1906.29	-3.66147e-05	1906.29	-0.000268024
1907.25	0	1907.25	5.70892e-06	1907.25	2.63581e-05	1907.25	9.04292e-05	1907.25	5.18491e-05	1907.25	2.82887e-05	1907.25	0.000437147	1907.25	0.000176667	1907.25	1.23177e-05	1907.25	-3.7705e-05	1907.25	-0.000270303
1908.22	0	1908.22	5.78689e-06	1908.22	2.67181e-05	1908.22	9.16643e-05	1908.22	5.41094e-05	1908.22	2.60936e-05	1908.22	0.000432483	1908.22	0.000174068	1908.22	1.19499e-05	1908.22	-3.89686e-05	1908.22	-0.000272804
1909.18	0	1909.18	5.79314e-06	1909.18	2.67469e-05	1909.18	9.17634e-05	1909.18	5.54537e-05	1909.18	2.33612e-05	1909.18	0.000427754	1909.18	0.000171343	1909.18	1.14634e-05	1909.18	-4.04112e-05	1909.18	-0.000275512
1910.15	0	1910.15	5.72568e-06	1910.15	2.64355e-05	1910.15	9.06947e-05	1910.15	5.60453e-05	1910.15	2.01638e-05	1910.15	0.00042301	1910.15	0.000168497	1910.15	1.08716e-05	1910.15	-4.202e-05	1910.15	-0.000278411
1911.11	0	1911.11	5.59663e-06	1911.11	2.58396e-05	1911.11	8.86506e-05	1911.11	5.63204e-05	1911.11	1.66791e-05	1911.11	0.00041835	1911.11	0.000165519	1911.11	1.02047e-05	1911.11	-4.37745e-05	1911.11	-0.000281501
1912.08	0	1912.08	5.42715e-06	1912.08	2.50571e-05	1912.08	8.5966e-05	1912.08	5.68307e-05	1912.08	1.28076e-05	1912.08	0.000413899	1912.08	0.000162393	1912.08	9.49983e-06	1912.08	-4.56584e-05	1912.08	-0.000284796
1913.04	0	1913.04	5.23487e-06	1913.04	2.41694e-05	1913.04	8.29204e-05	1913.04	5.80067e-05	1913.04	8.71096e-06	1913.04	0.000409747	1913.04	0.000159108	1913.04	8.78852e-06	1913.04	-4.76631e-05	1913.04	-0.000288311
1914	0	1914	5.02531e-06	1914	2.32019e-05	1914	7.96009e-05	1914	6.00221e-05	1914	4.45693e-06	1914	0.000405904	1914	0.000155651	1914	8.09168e-06	1914	-4.97855e-05	1914	-0.000292049
1914.97	0	1914.97	4.79383e-06	1914.97	2.21331e-05	1914.97	7.59343e-05	1914.97	6.2821e-05	1914.97	4.54625e-08	1914.97	0.00040228	1914.97	0.00015202	1914.97	7.42213e-06	1914.97	-5.20316e-05	1914.97	-0.000296005
1915.93	0	1915.93	4.53494e-06	1915.93	2.09378e-05	1915.93	7.18335e-05	1915.93	6.62347e-05	1915.93	-4.55125e-06	1915.93	0.000398714	1915.93	0.00014822	1915.93	6.78913e-06	1915.93	-5.44152e-05	1915.93	-0.000300179
1916.9	0	1916.9	4.24993e-06	1916.9	1.96219e-05	1916.9	6.73189e-05	1916.9	7.00551e-05	1916.9	-9.37514e-06	1916.9	0.000395033	1916.9	0.000144281	1916.9	6.20101e-06	1916.9	-5.69416e-05	1916.9	-0.000304576
1917.86	0	1917.86	3.94683e-06	1917.86	1.82225e-05	1917.86	6.25177e-05	1917.86	7.40193e-05	1917.86	-1.44722e-05	1917.86	0.000391092	1917.86	0.000140259	1917.86	5.66645e-06	1917.86	-5.95873e-05	1917.86	-0.000309197
1918.83	0	1918.83	3.63554e-06	1918.83	1.67853e-05	1918.83	5.75869e-05	1918.83	7.78037e-05	1918.83	-1.98635e-05	1918.83	0.000386781	1918.83	0.000136231	1918.83	5.19565e-06	1918.83	-6.2301e-05	1918.83	-0.000314039
1919.79	0	1919.79	3.32129e-06	1919.79	1.53344e-05	1919.79	5.26093e-05	1919.79	8.10605e-05	1919.79	-2.55102e-05	1919.79	0.00038203	1919.79	0.000132265	1919.79	4.79909e-06	1919.79	-6.50239e-05	1919.79	-0.000319093
1920.75	0	1920.75	2.99992e-06	1920.75	1.38506e-05	1920.75	4.75187e-05	1920.75	8.34866e-05	1920.75	-3.12885e-05	1920.75	0.000376831	1920.75	0.000128411	1920.75	4.48377e-06	1920.75	-6.7708e-05	1920.75	-0.000324321
1921.72	0	1921.72	2.65968e-06	1921.72	1.22797e-05	1921.72	4.21293e-05	1921.72	8.48927e-05	1921.72	-3.69875e-05	1921.72	0.000371257	1921.72	0.0001247	1921.72	4.24969e-06	1921.72	-7.03157e-05	1921.72	-0.000329603
1922.68	0	1922.68	2.28917e-06	1922.68	1.05691e-05	1922.68	3.62604e-05	1922.68	8.52319e-05	1922.68	-4.2346e-05	1922.68	0.000365462	1922.68	0.000121159	1922.68	4.09106e-06	1922.68	-7.28094e-05	1922.68	-0.000334743
1923.65	0	1923.65	1.88524e-06	1923.65	8.70417e-06	1923.65	2.98623e-05	1923.65	8.45884e-05	1923.65	-4.71092e-05	1923.65	0.000359624	1923.65	0.000117817	1923.65	3.99951e-06	1923.65	-7.51577e-05	1923.65	-0.000339545
1924.61	0	1924.61	1.45504e-06	1924.61	6.7179e-06	1924.61	2.30478e-05	1924.61	8.31281e-05	1924.61	-5.10635e-05	1924.61	0.000353874	1924.61	0.000114702	1924.61	3.96324e-06	1924.61	-7.73528e-05	1924.61	-0.000343903
1925.57	0	1925.57	1.01203e-06	1925.57	4.67253e-06	1925.57	1.60305e-05	1925.57	8.10183e-05	1925.57	-5.40547e-05	1925.57	0.00034824	1925.57	0.000111828	1925.57	3.96459e-06	1925.57	-7.94169e-05	1925.57	-0.000347824
1926.54	0	1926.54	5.70973e-07	1926.54	2.63618e-06	1926.54	9.04422e-06	1926.54	7.83821e-05	1926.54	-5.59956e-05	1926.54	0.000342664	1926.54	0.000109198	1926.54	3.98043e-06	1926.54	-8.1388e-05	1926.54	-0.0003514
1927.5	0	1927.5	1.45212e-07	1927.5	6.70442e-07	1927.5	2.30015e-06	1927.5	7.53429e-05	1927.5	-5.68661e-05	1927.5	0.000337072	1927.5	0.00010679	1927.5	3.98765e-06	1927.5	-8.32975e-05	1927.5	-0.00035476
1928.47	0	1928.47	-2.53034e-07	1928.47	-1.16826e-06	1928.47	-4.00806e-06	1928.47	7.21224e-05	1928.47	-5.66923e-05	1928.47	0.000331445	1928.47	0.000104558	1928.47	3.97048e-06	1928.47	-8.51579e-05	1928.47	-0.000358048
1929.43	0	1929.43	-6.16013e-07	1929.43	-2.84413e-06	1929.43	-9.75765e-06	1929.43	6.90892e-05	1929.43	-5.55272e-05	1929.43	0.000325827	1929.43	0.000102436	1929.43	3.92385e-06	1929.43	-8.69673e-05	1929.43	-0.000361407
1930.39	0	1930.39	-9.32155e-07	1930.39	-4.30376e-06	1930.39	-1.47653e-05	1930.39	6.67034e-05	1930.39	-5.34751e-05	1930.39	0.000320292	1930.39	0.000100357	1930.39	3.85212e-06	1930.39	-8.87289e-05	1930.39	-0.000364978
1931.36	0	1931.36	-1.17794e-06	1931.36	-5.43854e-06	1931.36	-1.86585e-05	1931.36	6.54062e-05	1931.36	-5.07367e-05	1931.36	0.000314906	1931.36	9.82722e-05	1931.36	3.76675e-06	1931.36	-9.04682e-05	1931.36	-0.000368893
1932.32	0	1932.32	-1.33616e-06	1932.32	-6.16905e-06	1932.32	-2.11648e-05	1932.32	6.55036e-05	1932.32	-4.72137e-05	1932.32	0.000309729	1932.32	9.6159e-05	1932.32	3.68052e-06	1932.32	-9.22356e-05	1932.32	-0.000373258
1933.29	0	1933.29	-1.40362e-06	1933.29	-6.48053e-06	1933.29	-2.22334e-05	1933.29	6.7096e-05	1933.29	-4.31121e-05	1933.29	0.000304805	1933.29	9.40098e-05	1933.29	3.59711e-06	1933.29	-9.4099e-05	1933.29	-0.000378129
1934.25	0	1934.25	-1.3925e-06	1934.25	-6.42917e-06	1934.25	-2.20572e-05	1934.25	7.00654e-05	1934.25	-3.87101e-05	1934.25	0.000300125	1934.25	9.18169e-05	1934.25	3.50395e-06	1934.25	-9.61343e-05	1934.25	-0.000383527
1935.22	0	1935.22	-1.32207e-06	1935.22	-6.10399e-06	1935.22	-2.09416e-05	1935.22	7.41341e-05	1935.22	-3.43094e-05	1935.22	0.000295615	1935.22	8.95675e-05	1935.22	3.37589e-06	1935.22	-9.84106e-05	1935.22	-0.000389458
1936.18	0	1936.18	-1.20903e-06	1936.18	-5.5821e-06	1936.18	-1.91511e-05	1936.18	7.89309e-05	1936.18	-3.02065e-05	1936.18	0.000291148	1936.18	8.72531e-05	1936.18	3.18581e-06	1936.18	-0.00010097	1936.18	-0.000395929
1937.14	0	1937.14	-1.06443e-06	1937.14	-4.91448e-06	1937.14	-1.68606e-05	1937.14	8.40397e-05	1937.14	-2.66567e-05	1937.14	0.000286596	1937.14	8.48772e-05	1937.14	2.91241e-06	1937.14	-0.000103815	1937.14	-0.00040295
1938.11	0	1938.11	-8.99673e-07	1938.11	-4.15379e-06	1938.11	-1.42508e-05	1938.11	8.9003e-05	1938.11	-2.38589e-05	1938.11	0.000281848	1938.11	8.24482e-05	1938.11	2.54141e-06	1938.11	-0.000106914	1938.11	-0.000410524
1939.07	0	1939.07	-7.34638e-07	1939.07	-3.39182e-06	1939.07	-1.16367e-05	1939.07	9.33156e-05	1939.07	-2.1963e-05	1939.07	0.000276828	1939.07	7.99625e-05	1939.07	2.06297e-06	1939.07	-0.000110233	1939.07	-0.000418644
1940.04	0	1940.04	-5.98258e-07	1940.04	-2.76216e-06	1940.04	-9.47641e-06	1940.04	9.64532e-05	1940.04	-2.10669e-05	1940.04	0.000271506	1940.04	7.73988e-05	1940.04	1.46838e-06	1940.04	-0.000113755	1940.04	-0.000427266
1941	0	1941	-5.19098e-07	1941	-2.39667e-06	1941	-8.22251e-06	1941	9.79433e-05	1941	-2.11813e-05	1941	0.000265922	1941	7.47343e-05	1941	7.47163e-07	1941	-0.000117458	1941	-0.00043628
1941.97	0	1941.97	-5.14347e-07	1941.97	-2.37474e-06	1941.97	-8.14726e-06	1941.97	9.7463e-05	1941.97	-2.22011e-05	1941.97	0.000260161	1941.97	7.19675e-05	1941.97	-1.09612e-07	1941.97	-0.000121303	1941.97	-0.000445499
1942.93	0	1942.93	-5.84745e-07	1942.93	-2.69977e-06	1942.93	-9.26236e-06	1942.93	9.49311e-05	1942.93	-2.39171e-05	1942.93	0.000254309	1942.93	6.9132e-05	1942.93	-1.09858e-06	1942.93	-0.000125234	1942.93	-0.000454702
1943.89	0	1943.89	-7.18147e-07	1943.89	-3.31569e-06	1943.89	-1.13755e-05	1943.89	9.05103e-05	1943.89	-2.60692e-05	1943.89	0.000248409	1943.89	6.62929e-05	1943.89	-2.19727e-06	1943.89	-0.0001292	1943.89	-0.000463702
1944.86	0	1944.86	-8.98819e-07	1944.86	-4.14985e-06	1944.86	-1.42373e-05	1944.86	8.44949e-05	1944.86	-2.84103e-05	1944.86	0.000242462	1944.86	6.35211e-05	1944.86	-3.37145e-06	1944.86	-0.000133172	1944.86	-0.000472394
1945.82	0	1945.82	-1.11595e-06	1945.82	-5.15234e-06	1945.82	-1.76766e-05	1945.82	7.71818e-05	1945.82	-3.07481e-05	1945.82	0.000236439	1945.82	6.0855e-05	1945.82	-4.58989e-06	1945.82	-0.000137138	1945.82	-0.000480765
1946.79	0	1946.79	-1.36631e-06	1946.79	-6.30824e-06	1946.79	-2.16423e-05	1946.79	6.88261e-05	1946.79	-3.29603e-05	1946.79	0.000230318	1946.79	5.82798e-05	1946.79	-5.83132e-06	1946.79	-0.000141092	1946.79	-0.000488859
1947.75	0	1947.75	-1.64971e-06	1947.75	-7.61672e-06	1947.75	-2.61314e-05	1947.75	5.97209e-05	1947.75	-3.49683e-05	1947.75	0.000224096	1947.75	5.57456e-05	1947.75	-7.08357e-06	1947.75	-0.000145027	1947.75	-0.00049674
1948.72	0	1948.72	-1.96312e-06	1948.72	-9.0637e-06	1948.72	-3.10958e-05	1948.72	5.02828e-05	1948.72	-3.67005e-05	1948.72	0.000217801	1948.72	5.32104e-05	1948.72	-8.34259e-06	1948.72	-0.000148944	1948.72	-0.000504467
1949.68	0	1949.68	-2.28949e-06	1949.68	-1.05706e-05	1949.68	-3.62654e-05	1949.68	4.10379e-05	1949.68	-3.80785e-05	1949.68	0.000211476	1949.68	5.06701e-05	1949.68	-9.61001e-06	1949.68	-0.000152872	1949.68	-0.00051208
1950.64	0	1950.64	-2.60395e-06	1950.64	-1.20225e-05	1950.64	-4.12466e-05	1950.64	3.24997e-05	1950.64	-3.90436e-05	1950.64	0.000205166	1950.64	4.8151e-05	1950.64	-1.08874e-05	1950.64	-0.000156878	1950.64	-0.000519595
1951.61	0	1951.61	-2.89286e-06	1951.61	-1.33564e-05	1951.61	-4.5823e-05	1951.61	2.50525e-05	1951.61	-3.95851e-05	1951.61	0.000198912	1951.61	4.56783e-05	1951.61	-1.21723e-05	1951.61	-0.000161051	1951.61	-0.000527006
1952.57	0	1952.57	-3.14997e-06	1952.57	-1.45434e-05	1952.57	-4.98956e-05	1952.57	1.89252e-05	1952.57	-3.97363e-05	1952.57	0.000192758	1952.57	4.32582e-05	1952.57	-1.34625e-05	1952.57	-0.000165485	1952.57	-0.000534294
1953.54	0	1953.54	-3.37469e-06	1953.54	-1.55809e-05	1953.54	-5.34551e-05	1953.54	1.42414e-05	1953.54	-3.95486e-05	1953.54	0.000186744	1953.54	4.08855e-05	1953.54	-1.47661e-05	1953.54	-0.000170245	1953.54	-0.000541462
1954.5	0	1954.5	-3.56833e-06	1954.5	-1.6475e-05	1954.5	-5.65224e-05	1954.5	1.10661e-05	1954.5	-3.90821e-05	1954.5	0.000180881	1954.5	3.85575e-05	1954.5	-1.61056e-05	1954.5	-0.000175363	1954.5	-0.00054855
1955.46	0	1955.46	-3.73267e-06	1955.46	-1.72337e-05	1955.46	-5.91255e-05	1955.46	9.40019e-06	1955.46	-3.8416e-05	1955.46	0.000175138	1955.46	3.62762e-05	1955.46	-1.75128e-05	1955.46	-0.000180829	1955.46	-0.000555623
1956.43	0	1956.43	-3.87164e-06	1956.43	-1.78753e-05	1956.43	-6.13267e-05	1956.43	9.12533e-06	1956.43	-3.76547e-05	1956.43	0.000169467	1956.43	3.4042e-05	1956.43	-1.90207e-05	1956.43	-0.000186614	1956.43	-0.000562756
1957.39	0	1957.39	-3.99363e-06	1957.39	-1.84386e-05	1957.39	-6.32591e-05	1957.39	9.9483e-06	1957.39	-3.69156e-05	1957.39	0.000163832	1957.39	3.18468e-05	1957.39	-2.06606e-05	1957.39	-0.000192685	1957.39	-0.000570044
1958.36	0	1958.36	-4.1108e-06	1958.36	-1.89796e-05	1958.36	-6.51151e-05	1958.36	1.14056e-05	1958.36	-3.63091e-05	1958.36	0.000158227	1958.36	2.96731e-05	1958.36	-2.24642e-05	1958.36	-0.000199024	1958.36	-0.000577604
1959.32	0	1959.32	-4.23479e-06	1959.32	-1.9552e-05	1959.32	-6.70791e-05	1959.32	1.29446e-05	1959.32	-3.59197e-05	1959.32	0.000152682	1959.32	2.7498e-05	1959.32	-2.44647e-05	1959.32	-0.000205625	1959.32	-0.00058554
1960.29	0	1960.29	-4.37034e-06	1960.29	-2.01779e-05	1960.29	-6.92262e-05	1960.29	1.40581e-05	1960.29	-3.57751e-05	1960.29	0.000147255	1960.29	2.53071e-05	1960.29	-2.66898e-05	1960.29	-0.00021246	1960.29	-0.000593877
1961.25	0	1961.25	-4.51302e-06	1961.25	-2.08366e-05	1961.25	-7.14862e-05	1961.25	1.439e-05	1961.25	-3.58292e-05	1961.25	0.000142027	1961.25	2.31152e-05	1961.25	-2.91491e-05	1961.25	-0.000219456	1961.25	-0.000602523
1962.21	0	1962.21	-4.65289e-06	1962.21	-2.14824e-05	1962.21	-7.37017e-05	1962.21	1.37802e-05	1962.21	-3.59711e-05	1962.21	0.000137089	1962.21	2.0977e-05	1962.21	-3.18231e-05	1962.21	-0.000226497	1962.21	-0.000611318
1963.18	0	1963.18	-4.78328e-06	1963.18	-2.20844e-05	1963.18	-7.57672e-05	1963.18	1.22253e-05	1963.18	-3.6074e-05	1963.18	0.000132514	1963.18	1.89696e-05	1963.18	-3.46668e-05	1963.18	-0.00023346	1963.18	-0.000620116
1964.14	0	1964.14	-4.90682e-06	1964.14	-2.26548e-05	1964.14	-7.77241e-05	1964.14	9.79913e-06	1964.14	-3.60388e-05	1964.14	0.000128337	1964.14	1.71555e-05	1964.14	-3.76272e-05	1964.14	-0.000240253	1964.14	-0.000628847
1965.11	0	1965.11	-5.03402e-06	1965.11	-2.32421e-05	1965.11	-7.97389e-05	1965.11	6.57376e-06	1965.11	-3.58206e-05	1965.11	0.000124559	1965.11	1.55571e-05	1965.11	-4.06616e-05	1965.11	-0.000246827	1965.11	-0.00063751
1966.07	0	1966.07	-5.17631e-06	1966.07	-2.3899e-05	1966.07	-8.19927e-05	1966.07	2.59749e-06	1966.07	-3.54299e-05	1966.07	0.000121147	1966.07	1.41574e-05	1966.07	-4.37447e-05	1966.07	-0.000253164	1966.07	-0.000646141
1967.04	0	1967.04	-5.34013e-06	1967.04	-2.46554e-05	1967.04	-8.45877e-05	1967.04	-2.06683e-06	1967.04	-3.49188e-05	1967.04	0.000118042	1967.04	1.29178e-05	1967.04	-4.68704e-05	1967.04	-0.000259272	1967.04	-0.000654791
1968	0	1968	-5.52498e-06	1968	-2.55088e-05	1968	-8.75157e-05	1968	-7.29803e-06	1968	-3.43495e-05	1968	0.000115177	1968	1.17985e-05	1968	-5.00513e-05	1968	-0.000265179	1968	-0.000663514
1968.96	0	1968.96	-5.72401e-06	1968.96	-2.64277e-05	1968.96	-9.06683e-05	1968.96	-1.2921e-05	1968.96	-3.37621e-05	1968.96	0.00011248	1968.96	1.07737e-05	1968.96	-5.33106e-05	1968.96	-0.000270931	1968.96	-0.000672353
1969.93	0	1969.93	-5.92569e-06	1969.93	-2.73589e-05	1969.93	-9.38629e-05	1969.93	-1.87508e-05	1969.93	-3.31631e-05	1969.93	0.00010988	1969.93	9.8362e-06	1969.93	-5.66598e-05	1969.93	-0.000276581	1969.93	-0.000681329
1970.89	0	1970.89	-6.11697e-06	1970.89	-2.82421e-05	1970.89	-9.68928e-05	1970.89	-2.46212e-05	1970.89	-3.25385e-05	1970.89	0.000107318	1970.89	8.99205e-06	1970.89	-6.00797e-05	1970.89	-0.000282168	1970.89	-0.00069042
1971.86	0	1971.86	-6.28795e-06	1971.86	-2.90315e-05	1971.86	-9.96011e-05	1971.86	-3.03682e-05	1971.86	-3.18745e-05	1971.86	0.000104742	1971.86	8.24973e-06	1971.86	-6.35277e-05	1971.86	-0.0002877	1971.86	-0.000699569
1972.82	0	1972.82	-6.43498e-06	1972.82	-2.97103e-05	1972.82	-0.00010193	1972.82	-3.57916e-05	1972.82	-3.11655e-05	1972.82	0.000102106	1972.82	7.61276e-06	1972.82	-6.69651e-05	1972.82	-0.000293157	1972.82	-0.000708709
1973.79	0	1973.79	-6.55833e-06	1973.79	-3.02798e-05	1973.79	-0.000103884	1973.79	-4.0635e-05	1973.79	-3.04074e-05	1973.79	9.93605e-05	1973.79	7.08145e-06	1973.79	-7.03693e-05	1973.79	-0.000298513	1973.79	-0.000717786
1974.75	0	1974.75	-6.65658e-06	1974.75	-3.07334e-05	1974.75	-0.00010544	1974.75	-4.46081e-05	1974.75	-2.95864e-05	1974.75	9.64565e-05	1974.75	6.65841e-06	1974.75	-7.37183e-05	1974.75	-0.000303748	1974.75	-0.000726764
1975.71	0	1975.71	-6.72455e-06	1975.71	-3.10472e-05	1975.71	-0.000106517	1975.71	-4.74617e-05	1975.71	-2.86847e-05	1975.71	9.33549e-05	1975.71	6.34583e-06	1975.71	-7.69818e-05	1975.71	-0.000308865	1975.71	-0.000735622
1976.68	0	1976.68	-6.7564e-06	1976.68	-3.11943e-05	1976.68	-0.000107021	1976.68	-4.90623e-05	1976.68	-2.76904e-05	1976.68	9.00359e-05	1976.68	6.13577e-06	1976.68	-8.01386e-05	1976.68	-0.000313914	1976.68	-0.000744373
1977.64	0	1977.64	-6.75053e-06	1977.64	-3.11672e-05	1977.64	-0.000106928	1977.64	-4.94369e-05	1977.64	-2.66104e-05	1977.64	8.64997e-05	1977.64	6.00431e-06	1977.64	-8.32004e-05	1977.64	-0.000319006	1977.64	-0.000753086
1978.61	0	1978.61	-6.70963e-06	1978.61	-3.09784e-05	1978.61	-0.000106281	1978.61	-4.85139e-05	1978.61	-2.54556e-05	1978.61	8.27655e-05	1978.61	5.91786e-06	1978.61	-8.62126e-05	1978.61	-0.000324289	1978.61	-0.000761875
1979.57	0	1979.57	-6.63718e-06	1979.57	-3.06439e-05	1979.57	-0.000105133	1979.57	-4.65111e-05	1979.57	-2.42077e-05	1979.57	7.88763e-05	1979.57	5.85007e-06	1979.57	-8.92279e-05	1979.57	-0.000329878	1979.57	-0.000770848
1980.54	0	1980.54	-6.53656e-06	1980.54	-3.01793e-05	1980.54	-0.000103539	1980.54	-4.36718e-05	1980.54	-2.28002e-05	1980.54	7.49025e-05	1980.54	5.79438e-06	1980.54	-9.22828e-05	1980.54	-0.000335805	1980.54	-0.000780053
1981.5	0	1981.5	-6.41533e-06	1981.5	-2.96196e-05	1981.5	-0.000101619	1981.5	-4.01527e-05	1981.5	-2.11422e-05	1981.5	7.09319e-05	1981.5	5.75911e-06	1981.5	-9.53968e-05	1981.5	-0.000342038	1981.5	-0.0007895
1982.46	0	1982.46	-6.28956e-06	1982.46	-2.90389e-05	1982.46	-9.96266e-05	1982.46	-3.6087e-05	1982.46	-1.91691e-05	1982.46	6.70487e-05	1982.46	5.75029e-06	1982.46	-9.85869e-05	1982.46	-0.000348556	1982.46	-0.0007992
1983.43	0	1983.43	-6.18199e-06	1983.43	-2.85423e-05	1983.43	-9.79227e-05	1983.43	-3.16548e-05	1983.43	-1.6881e-05	1983.43	6.33145e-05	1983.43	5.75815e-06	1983.43	-0.000101879	1983.43	-0.000355397	1983.43	-0.000809192
1984.39	0	1984.39	-6.11513e-06	1984.39	-2.82336e-05	1984.39	-9.68637e-05	1984.39	-2.71161e-05	1984.39	-1.43407e-05	1984.39	5.97611e-05	1984.39	5.75388e-06	1984.39	-0.000105311	1984.39	-0.000362645	1984.39	-0.000819529
1985.36	0	1985.36	-6.10479e-06	1985.36	-2.81858e-05	1985.36	-9.66998e-05	1985.36	-2.27909e-05	1985.36	-1.1646e-05	1985.36	5.63925e-05	1985.36	5.69727e-06	1985.36	-0.000108934	1985.36	-0.000370379	1985.36	-0.000830249
1986.32	0	1986.32	-6.15762e-06	1986.32	-2.84297e-05	1986.32	-9.75367e-05	1986.32	-1.90167e-05	1986.32	-8.90342e-06	1986.32	5.31912e-05	1986.32	5.54443e-06	1986.32	-0.000112799	1986.32	-0.000378646	1986.32	-0.000841386
1987.29	0	1987.29	-6.2722e-06	1987.29	-2.89588e-05	1987.29	-9.93517e-05	1987.29	-1.61167e-05	1987.29	-6.22355e-06	1987.29	5.01254e-05	1987.29	5.2496e-06	1987.29	-0.000116957	1987.29	-0.000387465	1987.29	-0.000853005
1988.25	0	1988.25	-6.44198e-06	1988.25	-2.97426e-05	1988.25	-0.000102041	1988.25	-1.43932e-05	1988.25	-3.71981e-06	1988.25	4.71608e-05	1988.25	4.77105e-06	1988.25	-0.000121456	1988.25	-0.000396819	1988.25	-0.000865207
1989.21	0	1989.21	-6.65755e-06	1989.21	-3.07379e-05	1989.21	-0.000105456	1989.21	-1.41103e-05	1989.21	-1.47755e-06	1989.21	4.42777e-05	1989.21	4.0849e-06	1989.21	-0.00012633	1989.21	-0.000406634	1989.21	-0.00087806
1990.18	0	1990.18	-6.90874e-06	1990.18	-3.18977e-05	1990.18	-0.000109434	1990.18	-1.54549e-05	1990.18	4.86407e-07	1990.18	4.14811e-05	1990.18	3.19507e-06	1990.18	-0.000131576	1990.18	-0.000416743	1990.18	-0.0008915
1991.14	0	1991.14	-7.18473e-06	1991.14	-3.31719e-05	1991.14	-0.000113806	1991.14	-1.8479e-05	1991.14	2.24405e-06	1991.14	3.8793e-05	1991.14	2.12887e-06	1991.14	-0.00013715	1991.14	-0.000426907	1991.14	-0.000905297
1992.11	0	1992.11	-7.47331e-06	1992.11	-3.45043e-05	1992.11	-0.000118377	1992.11	-2.30664e-05	1992.11	3.9293e-06	1992.11	3.62364e-05	1992.11	9.24154e-07	1992.11	-0.00014297	1992.11	-0.000436868	1992.11	-0.000919124
1993.07	0	1993.07	-7.75926e-06	1993.07	-3.58245e-05	1993.07	-0.000122907	1993.07	-2.89259e-05	1993.07	5.69408e-06	1993.07	3.38255e-05	1993.07	-3.79156e-07	1993.07	-0.000148933	1993.07	-0.000446408	1993.07	-0.000932651
1994.04	0	1994.04	-8.02424e-06	1994.04	-3.70479e-05	1994.04	-0.000127104	1994.04	-3.56307e-05	1994.04	7.66704e-06	1994.04	3.15661e-05	1994.04	-1.74252e-06	1994.04	-0.000154919	1994.04	-0.00045539	1994.04	-0.000945592
1995	0	1995	-8.24793e-06	1995	-3.80807e-05	1995	-0.000130647	1995	-4.27011e-05	1995	9.9408e-06	1995	2.94612e-05	1995	-3.13237e-06	1995	-0.000160807	1995	-0.000463752	1995	-0.000957705
1995.96	0	1995.96	-8.41123e-06	1995.96	-3.88346e-05	1995.96	-0.000133234	1995.96	-4.9715e-05	1995.96	1.25747e-05	1995.96	2.75141e-05	1995.96	-4.52471e-06	1995.96	-0.000166499	1995.96	-0.000471505	1995.96	-0.000968804
1996.93	0	1996.93	-8.50126e-06	1996.93	-3.92503e-05	1996.93	-0.00013466	1996.93	-5.63858e-05	1996.93	1.55964e-05	1996.93	2.57241e-05	1996.93	-5.9065e-06	1996.93	-0.000171945	1996.93	-0.000478705	1996.93	-0.00097881
1997.89	0	1997.89	-8.51394e-06	1997.89	-3.93089e-05	1997.89	-0.000134861	1997.89	-6.25267e-05	1997.89	1.90084e-05	1997.89	2.40857e-05	1997.89	-7.26881e-06	1997.89	-0.00017715	1997.89	-0.000485422	1997.89	-0.00098776
1998.86	0	1998.86	-8.45138e-06	1998.86	-3.902e-05	1998.86	-0.00013387	1998.86	-6.82821e-05	1998.86	2.28046e-05	1998.86	2.25934e-05	1998.86	-8.59906e-06	1998.86	-0.000182131	1998.86	-0.000491694	1998.86	-0.000995759
1999.82	0	1999.82	-8.31671e-06	1999.82	-3.83983e-05	1999.82	-0.000131737	1999.82	-7.35963e-05	1999.82	2.69841e-05	1999.82	2.1246e-05	1999.82	-9.88219e-06	1999.82	-0.000186888	1999.82	-0.000497518	1999.82	-0.001
2000.78	0	2000.78	-8.11215e-06	2000.78	-3.74538e-05	2000.78	-0.000128496	2000.78	-7.82907e-05	2000.78	3.15431e-05	2000.78	2.00466e-05	2000.78	-1.11067e-05	2000.78	-0.000191402	2000.78	-0.000502876	2000.78	-0.00101
2001.75	0	2001.75	-7.84177e-06	2001.75	-3.62054e-05	2001.75	-0.000124214	2001.75	-8.2223e-05	2001.75	3.6524e-05	2001.75	1.89928e-05	2001.75	-1.22705e-05	2001.75	-0.000195665	2001.75	-0.000507818	2001.75	-0.00102
2002.71	0	2002.71	-7.51478e-06	2002.71	-3.46958e-05	2002.71	-0.000119034	2002.71	-8.53425e-05	2002.71	4.21589e-05	2002.71	1.80677e-05	2002.71	-1.33855e-05	2002.71	-0.000199703	2002.71	-0.000512502	2002.71	-0.00102
2003.68	0	2003.68	-7.14509e-06	2003.68	-3.29889e-05	2003.68	-0.000113178	2003.68	-8.76756e-05	2003.68	4.80807e-05	2003.68	1.72397e-05	2003.68	-1.44766e-05	2003.68	-0.000203566	2003.68	-0.000517185	2003.68	-0.00103
2004.64	0	2004.64	-6.74853e-06	2004.64	-3.1158e-05	2004.64	-0.000106897	2004.64	-8.93005e-05	2004.64	5.3935e-05	2004.64	1.64704e-05	2004.64	-1.55763e-05	2004.64	-0.000207305	2004.64	-0.000522143	2004.64	-0.00103
2005.61	0	2005.61	-6.3408e-06	2005.61	-2.92755e-05	2005.61	-0.000100438	2005.61	-9.03407e-05	2005.61	5.94051e-05	2005.61	1.572e-05	2005.61	-1.67192e-05	2005.61	-0.000210968	2005.61	-0.000527593	2005.61	-0.00104
2006.57	0	2006.57	-5.9376e-06	2006.57	-2.74139e-05	2006.57	-9.40516e-05	2006.57	-9.09778e-05	2006.57	6.42194e-05	2006.57	1.49506e-05	2006.57	-1.79406e-05	2006.57	-0.00021462	2006.57	-0.000533647	2006.57	-0.00105
2007.53	0	2007.53	-5.5539e-06	2007.53	-2.56424e-05	2007.53	-8.79738e-05	2007.53	-9.14363e-05	2007.53	6.8158e-05	2007.53	1.41319e-05	2007.53	-1.92752e-05	2007.53	-0.000218353	2007.53	-0.00054032	2007.53	-0.00105
2008.5	0	2008.5	-5.20225e-06	2008.5	-2.40188e-05	2008.5	-8.24036e-05	2008.5	-9.19367e-05	2008.5	7.10694e-05	2008.5	1.32483e-05	2008.5	-2.07568e-05	2008.5	-0.000222269	2008.5	-0.000547573	2008.5	-0.00106
2009.46	0	2009.46	-4.8917e-06	2009.46	-2.2585e-05	2009.46	-7.74845e-05	2009.46	-9.26383e-05	2009.46	7.28865e-05	2009.46	1.2301e-05	2009.46	-2.24143e-05	2009.46	-0.000226451	2009.46	-0.000555345	2009.46	-0.00107
2010.43	0	2010.43	-4.62836e-06	2010.43	-2.13691e-05	2010.43	-7.33132e-05	2010.43	-9.36113e-05	2010.43	7.36336e-05	2010.43	1.13052e-05	2010.43	-2.42625e-05	2010.43	-0.000230936	2010.43	-0.000563549	2010.43	-0.00109
2011.39	0	2011.39	-4.41581e-06	2011.39	-2.03878e-05	2011.39	-6.99464e-05	2011.39	-9.48484e-05	2011.39	7.3412e-05	2011.39	1.02866e-05	2011.39	-2.62949e-05	2011.39	-0.000235733	2011.39	-0.000572074	2011.39	-0.0011
2012.36	0	2012.36	-4.25427e-06	2012.36	-1.9642e-05	2012.36	-6.73877e-05	2012.36	-9.62992e-05	2012.36	7.2368e-05	2012.36	9.27764e-06	2012.36	-2.84877e-05	2012.36	-0.00024084	2012.36	-0.000580802	2012.36	-0.00111
2013.32	0	2013.32	-4.13986e-06	2013.32	-1.91137e-05	2013.32	-6.55753e-05	2013.32	-9.78869e-05	2013.32	7.06556e-05	2013.32	8.31268e-06	2013.32	-3.08115e-05	2013.32	-0.000246255	2013.32	-0.000589638	2013.32	-0.00112
2014.28	0	2014.28	-4.066e-06	2014.28	-1.87727e-05	2014.28	-6.44054e-05	2014.28	-9.9511e-05	2014.28	6.84108e-05	2014.28	7.41998e-06	2014.28	-3.32418e-05	2014.28	-0.000251966	2014.28	-0.000598502	2014.28	-0.00114
2015.25	0	2015.25	-4.02721e-06	2015.25	-1.85936e-05	2015.25	-6.37909e-05	2015.25	-0.000101073	2015.25	6.57389e-05	2015.25	6.61189e-06	2015.25	-3.5762e-05	2015.25	-0.000257964	2015.25	-0.000607319	2015.25	-0.00115
2016.21	0	2016.21	-4.02094e-06	2016.21	-1.85647e-05	2016.21	-6.36917e-05	2016.21	-0.000102516	2016.21	6.27244e-05	2016.21	5.88538e-06	2016.21	-3.83544e-05	2016.21	-0.000264255	2016.21	-0.000616013	2016.21	-0.00116
2017.18	0	2017.18	-4.04489e-06	2017.18	-1.86753e-05	2017.18	-6.40711e-05	2017.18	-0.000103835	2017.18	5.94575e-05	2017.18	5.23373e-06	2017.18	-4.0988e-05	2017.18	-0.000270858	2017.18	-0.000624507	2017.18	-0.00118
2018.14	0	2018.14	-4.09105e-06	2018.14	-1.88884e-05	2018.14	-6.48023e-05	2018.14	-0.00010502	2018.14	5.60628e-05	2018.14	4.65684e-06	2018.14	-4.36162e-05	2018.14	-0.000277772	2018.14	-0.000632704	2018.14	-0.00119
2019.11	0	2019.11	-4.14323e-06	2019.11	-1.91293e-05	2019.11	-6.56288e-05	2019.11	-0.000106018	2019.11	5.27087e-05	2019.11	4.16457e-06	2019.11	-4.61854e-05	2019.11	-0.000284945	2019.11	-0.00064048	2019.11	-0.0012
2020.07	0	2020.07	-4.18025e-06	2020.07	-1.93002e-05	2020.07	-6.62151e-05	2020.07	-0.00010675	2020.07	4.95938e-05	2020.07	3.77153e-06	2020.07	-4.86474e-05	2020.07	-0.000292276	2020.07	-0.00064771	2020.07	-0.00121
2021.03	0	2021.03	-4.18312e-06	2021.03	-1.93135e-05	2021.03	-6.62607e-05	2021.03	-0.000107169	2021.03	4.69221e-05	2021.03	3.48671e-06	2021.03	-5.09721e-05	2021.03	-0.000299645	2021.03	-0.000654341	2021.03	-0.00122
2022	0	2022	-4.13938e-06	2022	-1.91115e-05	2022	-6.55677e-05	2022	-0.00010729	2022	4.47764e-05	2022	3.30968e-06	2022	-5.31516e-05	2022	-0.000306937	2022	-0.000660434	2022	-0.00123
2022.96	0	2022.96	-4.04334e-06	2022.96	-1.86681e-05	2022.96	-6.40466e-05	2022.96	-0.00010714	2022.96	4.27531e-05	2022.96	3.23545e-06	2022.96	-5.51909e-05	2022.96	-0.000314027	2022.96	-0.000666125	2022.96	-0.00124
2023.93	0	2023.93	-3.89408e-06	2023.93	-1.7979e-05	2023.93	-6.16822e-05	2023.93	-0.000106705	2023.93	4.08298e-05	2023.93	3.2589e-06	2023.93	-5.70944e-05	2023.93	-0.000320765	2023.93	-0.000671535	2023.93	-0.00124
2024.89	0	2024.89	-3.6938e-06	2024.89	-1.70543e-05	2024.89	-5.85098e-05	2024.89	-0.000105928	2024.89	3.90019e-05	2024.89	3.37229e-06	2024.89	-5.88588e-05	2024.89	-0.000326988	2024.89	-0.000676716	2024.89	-0.00125
2025.85	0	2025.85	-3.44635e-06	2025.85	-1.59118e-05	2025.85	-5.45902e-05	2025.85	-0.000104748	2025.85	3.72623e-05	2025.85	3.55792e-06	2025.85	-6.04802e-05	2025.85	-0.000332565	2025.85	-0.000681674	2025.85	-0.00126
2026.82	0	2026.82	-3.1553e-06	2026.82	-1.4568e-05	2026.82	-4.99799e-05	2026.82	-0.000103139	2026.82	3.55886e-05	2026.82	3.78486e-06	2026.82	-6.19698e-05	2026.82	-0.000337423	2026.82	-0.000686418	2026.82	-0.00127
2027.78	0	2027.78	-2.82319e-06	2027.78	-1.30347e-05	2027.78	-4.47193e-05	2027.78	-0.000101108	2027.78	3.39563e-05	2027.78	4.01707e-06	2027.78	-6.33617e-05	2027.78	-0.000341547	2027.78	-0.000690997	2027.78	-0.00127
2028.75	0	2028.75	-2.45311e-06	2028.75	-1.1326e-05	2028.75	-3.88573e-05	2028.75	-9.86677e-05	2028.75	3.23649e-05	2028.75	4.22746e-06	2028.75	-6.47062e-05	2028.75	-0.000344954	2028.75	-0.00069549	2028.75	-0.00128
2029.71	0	2029.71	-2.05077e-06	2029.71	-9.46842e-06	2029.71	-3.24843e-05	2029.71	-9.58324e-05	2029.71	3.08478e-05	2029.71	4.40433e-06	2029.71	-6.60561e-05	2029.71	-0.00034768	2029.71	-0.000699986	2029.71	-0.00128
2030.68	0	2030.68	-1.62471e-06	2030.68	-7.50131e-06	2030.68	-2.57355e-05	2030.68	-9.26381e-05	2030.68	2.94551e-05	2030.68	4.54624e-06	2030.68	-6.74549e-05	2030.68	-0.000349798	2030.68	-0.000704573	2030.68	-0.00129
2031.64	0	2031.64	-1.18489e-06	2031.64	-5.47064e-06	2031.64	-1.87687e-05	2031.64	-8.91658e-05	2031.64	2.82266e-05	2031.64	4.65432e-06	2031.64	-6.89294e-05	2031.64	-0.000351427	2031.64	-0.00070933	2031.64	-0.0013
2032.6	0	2032.6	-7.41613e-07	2032.6	-3.42403e-06	2032.6	-1.17472e-05	2032.6	-8.55187e-05	2032.6	2.71728e-05	2032.6	4.72616e-06	2032.6	-7.04944e-05	2032.6	-0.000352737	2032.6	-0.000714337	2032.6	-0.0013
2033.57	0	2033.57	-3.05193e-07	2033.57	-1.40908e-06	2033.57	-4.83426e-06	2033.57	-8.17748e-05	2033.57	2.62697e-05	2033.57	4.74828e-06	2033.57	-7.21726e-05	2033.57	-0.00035394	2033.57	-0.000719693	2033.57	-0.00131
2034.53	0	2034.53	1.15949e-07	2034.53	5.35337e-07	2034.53	1.83663e-06	2034.53	-7.79634e-05	2034.53	2.54669e-05	2034.53	4.69295e-06	2034.53	-7.40094e-05	2034.53	-0.000355281	2034.53	-0.000725507	2034.53	-0.00131
2035.5	0	2035.5	5.17464e-07	2035.5	2.38913e-06	2035.5	8.19663e-06	2035.5	-7.40974e-05	2035.5	2.47079e-05	2035.5	4.52599e-06	2035.5	-7.60611e-05	2035.5	-0.000357006	2035.5	-0.000731869	2035.5	-0.00132
2036.46	0	2036.46	9.00317e-07	2036.46	4.15676e-06	2036.46	1.4261e-05	2036.46	-7.02139e-05	2036.46	2.39486e-05	2036.46	4.22184e-06	2036.46	-7.83652e-05	2036.46	-0.000359332	2036.46	-0.000738814	2036.46	-0.00132
2037.42	0	2037.42	1.26953e-06	2037.42	5.86142e-06	2037.42	2.01094e-05	2037.42	-6.63834e-05	2037.42	2.31609e-05	2037.42	3.77468e-06	2037.42	-8.09209e-05	2037.42	-0.000362414	2037.42	-0.000746309	2037.42	-0.00133
2038.39	0	2038.39	1.63125e-06	2038.39	7.5315e-06	2038.39	2.58391e-05	2038.39	-6.27043e-05	2038.39	2.23229e-05	2038.39	3.19755e-06	2038.39	-8.36986e-05	2038.39	-0.000366338	2038.39	-0.000754263	2038.39	-0.00134
2039.35	0	2039.35	1.98989e-06	2039.35	9.1873e-06	2039.35	3.15198e-05	2039.35	-5.93138e-05	2039.35	2.14075e-05	2039.35	2.5138e-06	2039.35	-8.66605e-05	2039.35	-0.000371114	2039.35	-0.000762545	2039.35	-0.00135
2040.32	0	2040.32	2.34637e-06	2040.32	1.08332e-05	2040.32	3.71664e-05	2040.32	-5.63953e-05	2040.32	2.03846e-05	2040.32	1.74826e-06	2040.32	-8.97739e-05	2040.32	-0.000376691	2040.32	-0.00077101	2040.32	-0.00136
2041.28	0	2041.28	2.69858e-06	2041.28	1.24593e-05	2041.28	4.27454e-05	2041.28	-5.41325e-05	2041.28	1.9231e-05	2041.28	9.21143e-07	2041.28	-9.3009e-05	2041.28	-0.00038297	2041.28	-0.000779538	2041.28	-0.00137
2042.25	0	2042.25	3.04372e-06	2042.25	1.40528e-05	2042.25	4.82125e-05	2042.25	-5.26254e-05	2042.25	1.79411e-05	2042.25	4.63e-08	2042.25	-9.63321e-05	2042.25	-0.000389808	2042.25	-0.000788043	2042.25	-0.00138
2043.21	0	2043.21	3.38094e-06	2043.21	1.56098e-05	2043.21	5.35541e-05	2043.21	-5.18418e-05	2043.21	1.65294e-05	2043.21	-8.65231e-07	2043.21	-9.96952e-05	2043.21	-0.000397022	2043.21	-0.000796448	2043.21	-0.00139
2044.17	0	2044.17	3.72552e-06	2044.17	1.72007e-05	2044.17	5.90122e-05	2044.17	-5.1643e-05	2044.17	1.50262e-05	2044.17	-1.80216e-06	2044.17	-0.000103027	2044.17	-0.000404395	2044.17	-0.000804648	2044.17	-0.0014
2045.14	0	2045.14	4.09745e-06	2045.14	1.89179e-05	2045.14	6.49036e-05	2045.14	-5.18487e-05	2045.14	1.34652e-05	2045.14	-2.75558e-06	2045.14	-0.00010624	2045.14	-0.000411719	2045.14	-0.000812499	2045.14	-0.00141
2046.1	0	2046.1	4.47764e-06	2046.1	2.06733e-05	2046.1	7.09258e-05	2046.1	-5.22881e-05	2046.1	1.18729e-05	2046.1	-3.72318e-06	2046.1	-0.00010926	2046.1	-0.000418829	2046.1	-0.000819866	2046.1	-0.00142
2047.07	0	2047.07	4.84933e-06	2047.07	2.23894e-05	2047.07	7.68134e-05	2047.07	-5.28126e-05	2047.07	1.02683e-05	2047.07	-4.70584e-06	2047.07	-0.000112053	2047.07	-0.000425619	2047.07	-0.000826688	2047.07	-0.00143
2048.03	0	2048.03	5.19866e-06	2048.03	2.40022e-05	2048.03	8.23469e-05	2048.03	-5.32972e-05	2048.03	8.67116e-06	2048.03	-5.69747e-06	2048.03	-0.000114635	2048.03	-0.000432021	2048.03	-0.000832995	2048.03	-0.00143
2049	0	2049	5.51391e-06	2049	2.54577e-05	2049	8.73404e-05	2049	-5.3632e-05	2049	7.11175e-06	2049	-6.67801e-06	2049	-0.000117042	2049	-0.000437984	2049	-0.000838873	2049	-0.00144
2049.96	0	2049.96	5.78369e-06	2049.96	2.67033e-05	2049.96	9.16137e-05	2049.96	-5.37186e-05	2049.96	5.63097e-06	2049.96	-7.61873e-06	2049.96	-0.000119296	2049.96	-0.00044348	2049.96	-0.000844416	2049.96	-0.00145
2050.93	0	2050.93	5.99705e-06	2050.93	2.76884e-05	2050.93	9.49932e-05	2050.93	-5.34637e-05	2050.93	4.26944e-06	2050.93	-8.49811e-06	2050.93	-0.000121407	2050.93	-0.00044852	2050.93	-0.000849717	2050.93	-0.00146
2051.89	0	2051.89	6.14499e-06	2051.89	2.83714e-05	2051.89	9.73366e-05	2051.89	-5.27777e-05	2051.89	3.05184e-06	2051.89	-9.3168e-06	2051.89	-0.000123397	2051.89	-0.000453167	2051.89	-0.000854889	2051.89	-0.00146
2052.85	0	2052.85	6.22258e-06	2052.85	2.87296e-05	2052.85	9.85656e-05	2052.85	-5.15633e-05	2052.85	1.97929e-06	2052.85	-1.01007e-05	2052.85	-0.000125331	2052.85	-0.000457533	2052.85	-0.000860074	2052.85	-0.00147
2053.82	0	2053.82	6.22995e-06	2053.82	2.87637e-05	2053.82	9.86825e-05	2053.82	-4.97094e-05	2053.82	1.0355e-06	2053.82	-1.0891e-05	2053.82	-0.000127315	2053.82	-0.000461762	2053.82	-0.000865407	2053.82	-0.00148
2054.78	0	2054.78	6.17177e-06	2054.78	2.84951e-05	2054.78	9.77609e-05	2054.78	-4.7117e-05	2054.78	2.00549e-07	2054.78	-1.17272e-05	2054.78	-0.000129454	2054.78	-0.000466002	2054.78	-0.000870966	2054.78	-0.00149
2055.75	0	2055.75	6.05587e-06	2055.75	2.79599e-05	2055.75	9.5925e-05	2055.75	-4.37364e-05	2055.75	-5.37552e-07	2055.75	-1.26316e-05	2055.75	-0.000131813	2055.75	-0.000470367	2055.75	-0.000876736	2055.75	-0.00149
2056.71	0	2056.71	5.89102e-06	2056.71	2.71988e-05	2056.71	9.33138e-05	2056.71	-3.95946e-05	2056.71	-1.18176e-06	2056.71	-1.3602e-05	2056.71	-0.000134388	2056.71	-0.000474905	2056.71	-0.000882623	2056.71	-0.0015
2057.67	0	2057.67	5.6852e-06	2057.67	2.62486e-05	2057.67	9.00535e-05	2057.67	-3.47858e-05	2057.67	-1.73347e-06	2057.67	-1.46159e-05	2057.67	-0.000137116	2057.67	-0.000479589	2057.67	-0.000888494	2057.67	-0.00151
2058.64	0	2058.64	5.44503e-06	2058.64	2.51397e-05	2058.64	8.62493e-05	2058.64	-2.94573e-05	2058.64	-2.19965e-06	2058.64	-1.56419e-05	2058.64	-0.000139907	2058.64	-0.000484327	2058.64	-0.000894213	2058.64	-0.00152
2059.6	0	2059.6	5.17752e-06	2059.6	2.39046e-05	2059.6	8.20118e-05	2059.6	-2.37898e-05	2059.6	-2.59192e-06	2059.6	-1.66516e-05	2059.6	-0.000142682	2059.6	-0.000489	2059.6	-0.000899663	2059.6	-0.00152
2060.57	0	2060.57	4.89219e-06	2060.57	2.25872e-05	2060.57	7.74923e-05	2060.57	-1.79749e-05	2060.57	-2.92137e-06	2060.57	-1.76272e-05	2060.57	-0.000145383	2060.57	-0.000493495	2060.57	-0.000904765	2060.57	-0.00153
2061.53	0	2061.53	4.60272e-06	2061.53	2.12508e-05	2061.53	7.29071e-05	2061.53	-1.21747e-05	2061.53	-3.19511e-06	2061.53	-1.85636e-05	2061.53	-0.000147972	2061.53	-0.000497724	2061.53	-0.000909483	2061.53	-0.00154
2062.49	0	2062.49	4.32655e-06	2062.49	1.99757e-05	2062.49	6.85326e-05	2062.49	-6.49304e-06	2062.49	-3.41681e-06	2062.49	-1.94644e-05	2062.49	-0.000150412	2062.49	-0.000501616	2062.49	-0.00091381	2062.49	-0.00154
2063.46	0	2063.46	4.08394e-06	2063.46	1.88555e-05	2063.46	6.46896e-05	2063.46	-9.71264e-07	2063.46	-3.58931e-06	2063.46	-2.03333e-05	2063.46	-0.000152652	2063.46	-0.0005051	2063.46	-0.000917737	2063.46	-0.00155
2064.42	0	2064.42	3.87491e-06	2064.42	1.78905e-05	2064.42	6.13786e-05	2064.42	4.38728e-06	2064.42	-3.71844e-06	2064.42	-2.1169e-05	2064.42	-0.000154629	2064.42	-0.000508104	2064.42	-0.000921246	2064.42	-0.00155
2065.39	0	2065.39	3.6741e-06	2065.39	1.69633e-05	2065.39	5.81978e-05	2065.39	9.59503e-06	2065.39	-3.81453e-06	2065.39	-2.19684e-05	2065.39	-0.0001563	2065.39	-0.000510589	2065.39	-0.000924339	2065.39	-0.00156
2066.35	0	2066.35	3.48232e-06	2066.35	1.60779e-05	2066.35	5.51599e-05	2066.35	1.46646e-05	2066.35	-3.88821e-06	2066.35	-2.27286e-05	2066.35	-0.000157674	2066.35	-0.000512573	2066.35	-0.000927081	2066.35	-0.00156
2067.32	0	2067.32	3.30087e-06	2067.32	1.52401e-05	2067.32	5.22859e-05	2067.32	1.95945e-05	2067.32	-3.94506e-06	2067.32	-2.34448e-05	2067.32	-0.000158821	2067.32	-0.000514134	2067.32	-0.000929612	2067.32	-0.00157
2068.28	0	2068.28	3.12986e-06	2068.28	1.44506e-05	2068.28	4.9577e-05	2068.28	2.44656e-05	2068.28	-3.98682e-06	2068.28	-2.4111e-05	2068.28	-0.000159844	2068.28	-0.000515382	2068.28	-0.000932131	2068.28	-0.00157
2069.24	0	2069.24	2.9668e-06	2069.24	1.36977e-05	2069.24	4.69942e-05	2069.24	2.95447e-05	2069.24	-4.01866e-06	2069.24	-2.47284e-05	2069.24	-0.000160849	2069.24	-0.000516451	2069.24	-0.000934861	2069.24	-0.00157
2070.21	0	2070.21	2.80729e-06	2070.21	1.29613e-05	2070.21	4.44675e-05	2070.21	3.4559e-05	2070.21	-4.05249e-06	2070.21	-2.53172e-05	2070.21	-0.000161921	2070.21	-0.000517494	2070.21	-0.000938022	2070.21	-0.00158
2071.17	0	2071.17	2.64675e-06	2071.17	1.222e-05	2071.17	4.19244e-05	2071.17	3.92963e-05	2071.17	-4.1033e-06	2071.17	-2.59187e-05	2071.17	-0.000163136	2071.17	-0.000518688	2071.17	-0.000941813	2071.17	-0.00158
2072.14	0	2072.14	2.48191e-06	2072.14	1.1459e-05	2072.14	3.93135e-05	2072.14	4.36065e-05	2072.14	-4.18574e-06	2072.14	-2.65862e-05	2072.14	-0.000164579	2072.14	-0.00052023	2072.14	-0.000946393	2072.14	-0.00159
2073.1	0	2073.1	2.31163e-06	2073.1	1.06728e-05	2073.1	3.66161e-05	2073.1	4.73862e-05	2073.1	-4.31271e-06	2073.1	-2.7368e-05	2073.1	-0.000166351	2073.1	-0.000522327	2073.1	-0.000951864	2073.1	-0.00159
2074.07	0	2074.07	2.13718e-06	2074.07	9.86738e-06	2074.07	3.3853e-05	2074.07	5.05632e-05	2074.07	-4.4917e-06	2074.07	-2.82901e-05	2074.07	-0.000168536	2074.07	-0.000525148	2074.07	-0.000958235	2074.07	-0.0016
2075.03	0	2075.03	1.96165e-06	2075.03	9.05694e-06	2075.03	3.10725e-05	2075.03	5.30866e-05	2075.03	-4.71883e-06	2075.03	-2.93505e-05	2075.03	-0.000171164	2075.03	-0.00052877	2075.03	-0.000965417	2075.03	-0.00161
2075.99	0	2075.99	1.78753e-06	2075.99	8.25304e-06	2075.99	2.83145e-05	2075.99	5.4915e-05	2075.99	-4.97778e-06	2075.99	-3.05264e-05	2075.99	-0.000174194	2075.99	-0.000533153	2075.99	-0.000973247	2075.99	-0.00162
2076.96	0	2076.96	1.61448e-06	2076.96	7.45406e-06	2076.96	2.55734e-05	2076.96	5.60088e-05	2076.96	-5.24749e-06	2076.96	-3.17876e-05	2076.96	-0.000177537	2076.96	-0.00053818	2076.96	-0.000981548	2076.96	-0.00162
2077.92	0	2077.92	1.43969e-06	2077.92	6.64705e-06	2077.92	2.28047e-05	2077.92	5.63275e-05	2077.92	-5.5095e-06	2077.92	-3.31021e-05	2077.92	-0.00018109	2077.92	-0.000543711	2077.92	-0.000990149	2077.92	-0.00163
2078.89	0	2078.89	1.26102e-06	2078.89	5.82211e-06	2078.89	1.99745e-05	2078.89	5.58426e-05	2078.89	-5.74692e-06	2078.89	-3.44335e-05	2078.89	-0.000184761	2078.89	-0.00054961	2078.89	-0.000998877	2078.89	-0.00164
2079.85	0	2079.85	1.07946e-06	2079.85	4.98388e-06	2079.85	1.70987e-05	2079.85	5.45512e-05	2079.85	-5.942e-06	2079.85	-3.57427e-05	2079.85	-0.000188465	2079.85	-0.000555739	2079.85	-0.00101	2079.85	-0.00164
2080.82	0	2080.82	8.9884e-07	2080.82	4.14995e-06	2080.82	1.42376e-05	2080.82	5.24893e-05	2080.82	-6.07837e-06	2080.82	-3.69993e-05	2080.82	-0.00019213	2080.82	-0.000561958	2080.82	-0.00102	2080.82	-0.00165
2081.78	0	2081.78	7.23671e-07	2081.78	3.34119e-06	2081.78	1.1463e-05	2081.78	4.97339e-05	2081.78	-6.14391e-06	2081.78	-3.81881e-05	2081.78	-0.000195685	2081.78	-0.000568122	2081.78	-0.00102	2081.78	-0.00166
2082.74	0	2082.74	5.57673e-07	2082.74	2.57478e-06	2082.74	8.83354e-06	2082.74	4.64018e-05	2082.74	-6.13231e-06	2082.74	-3.93062e-05	2082.74	-0.000199066	2082.74	-0.000574081	2082.74	-0.00103	2082.74	-0.00166
2083.71	0	2083.71	4.03098e-07	2083.71	1.8611e-06	2083.71	6.38508e-06	2083.71	4.26423e-05	2083.71	-6.04223e-06	2083.71	-4.03559e-05	2083.71	-0.000202223	2083.71	-0.000579672	2083.71	-0.00104	2083.71	-0.00167
2084.67	0	2084.67	2.60136e-07	2084.67	1.20105e-06	2084.67	4.12056e-06	2084.67	3.86252e-05	2084.67	-5.87789e-06	2084.67	-4.13459e-05	2084.67	-0.000205148	2084.67	-0.000584747	2084.67	-0.00104	2084.67	-0.00167
2085.64	0	2085.64	1.26648e-07	2085.64	5.84732e-07	2085.64	2.0061e-06	2085.64	3.45235e-05	2085.64	-5.64905e-06	2085.64	-4.22915e-05	2085.64	-0.000207879	2085.64	-0.000589212	2085.64	-0.00105	2085.64	-0.00168
2086.6	0	2086.6	-1.12512e-09	2086.6	-5.19468e-09	2086.6	-1.78219e-08	2086.6	3.05102e-05	2086.6	-5.36814e-06	2086.6	-4.32072e-05	2086.6	-0.000210467	2086.6	-0.000593054	2086.6	-0.00105	2086.6	-0.00168
2087.57	0	2087.57	-1.27724e-07	2087.57	-5.897e-07	2087.57	-2.02314e-06	2087.57	2.67685e-05	2087.57	-5.04745e-06	2087.57	-4.40994e-05	2087.57	-0.000212939	2087.57	-0.000596333	2087.57	-0.00106	2087.57	-0.00168
2088.53	0	2088.53	-2.58901e-07	2088.53	-1.19534e-06	2088.53	-4.10099e-06	2088.53	2.33442e-05	2088.53	-4.69951e-06	2088.53	-4.49732e-05	2088.53	-0.000215288	2088.53	-0.000599161	2088.53	-0.00106	2088.53	-0.00169
2089.49	0	2089.49	-4.02405e-07	2089.49	-1.8579e-06	2089.49	-6.3741e-06	2089.49	1.98367e-05	2089.49	-4.33953e-06	2089.49	-4.5852e-05	2089.49	-0.000217497	2089.49	-0.000601674	2089.49	-0.00106	2089.49	-0.00169
2090.46	0	2090.46	-5.66887e-07	2090.46	-2.61732e-06	2090.46	-8.9795e-06	2090.46	1.62163e-05	2090.46	-3.98592e-06	2090.46	-4.67888e-05	2090.46	-0.000219571	2090.46	-0.000604015	2090.46	-0.00106	2090.46	-0.00169
2091.42	0	2091.42	-7.58948e-07	2091.42	-3.50406e-06	2091.42	-1.20217e-05	2091.42	1.24712e-05	2091.42	-3.65596e-06	2091.42	-4.78498e-05	2091.42	-0.000221546	2091.42	-0.00060632	2091.42	-0.00107	2091.42	-0.0017
2092.39	0	2092.39	-9.81116e-07	2092.39	-4.52981e-06	2092.39	-1.55409e-05	2092.39	8.61599e-06	2092.39	-3.36232e-06	2092.39	-4.90876e-05	2092.39	-0.00022349	2092.39	-0.000608711	2092.39	-0.00107	2092.39	-0.0017
2093.35	0	2093.35	-1.23244e-06	2093.35	-5.69015e-06	2093.35	-1.95218e-05	2093.35	4.68559e-06	2093.35	-3.11338e-06	2093.35	-5.05258e-05	2093.35	-0.00022549	2093.35	-0.000611296	2093.35	-0.00107	2093.35	-0.0017
2094.32	0	2094.32	-1.51007e-06	2094.32	-6.97197e-06	2094.32	-2.39194e-05	2094.32	7.21677e-07	2094.32	-2.91284e-06	2094.32	-5.21608e-05	2094.32	-0.000227629	2094.32	-0.00061414	2094.32	-0.00108	2094.32	-0.00171
2095.28	0	2095.28	-1.80961e-06	2095.28	-8.35496e-06	2095.28	-2.86642e-05	2095.28	-3.22859e-06	2095.28	-2.75671e-06	2095.28	-5.3969e-05	2095.28	-0.000229952	2095.28	-0.000617235	2095.28	-0.00108	2095.28	-0.00171
2096.24	0	2096.24	-2.12441e-06	2096.24	-9.8084e-06	2096.24	-3.36507e-05	2096.24	-7.10154e-06	2096.24	-2.63202e-06	2096.24	-5.59101e-05	2096.24	-0.00023245	2096.24	-0.000620513	2096.24	-0.00109	2096.24	-0.00172
2097.21	0	2097.21	-2.44508e-06	2097.21	-1.12889e-05	2097.21	-3.87301e-05	2097.21	-1.08142e-05	2097.21	-2.51919e-06	2097.21	-5.7929e-05	2097.21	-0.000235071	2097.21	-0.000623894	2097.21	-0.00109	2097.21	-0.00172
2098.17	0	2098.17	-2.75967e-06	2098.17	-1.27414e-05	2098.17	-4.37131e-05	2098.17	-1.42796e-05	2098.17	-2.39702e-06	2098.17	-5.99581e-05	2098.17	-0.000237738	2098.17	-0.000627312	2098.17	-0.0011	2098.17	-0.00173
2099.14	0	2099.14	-3.05413e-06	2099.14	-1.41009e-05	2099.14	-4.83774e-05	2099.14	-1.74264e-05	2099.14	-2.24652e-06	2099.14	-6.19262e-05	2099.14	-0.000240373	2099.14	-0.000630707	2099.14	-0.0011	2099.14	-0.00174
2100.1	0	2100.1	-3.3134e-06	2100.1	-1.5298e-05	2100.1	-5.24843e-05	2100.1	-2.02084e-05	2100.1	-2.05323e-06	2100.1	-6.37746e-05	2100.1	-0.00024291	2100.1	-0.000633998	2100.1	-0.00111	2100.1	-0.00174
2101.07	0	2101.07	-3.52374e-06	2101.07	-1.62691e-05	2101.07	-5.5816e-05	2101.07	-2.26105e-05	2101.07	-1.81027e-06	2101.07	-6.54731e-05	2101.07	-0.000245308	2101.07	-0.000637092	2101.07	-0.00111	2101.07	-0.00175
2102.03	0	2102.03	-3.67527e-06	2102.03	-1.69687e-05	2102.03	-5.82163e-05	2102.03	-2.46515e-05	2102.03	-1.51957e-06	2102.03	-6.70211e-05	2102.03	-0.000247552	2102.03	-0.000639921	2102.03	-0.00112	2102.03	-0.00175
2102.99	0	2102.99	-3.76384e-06	2102.99	-1.73777e-05	2102.99	-5.96193e-05	2102.99	-2.63823e-05	2102.99	-1.18695e-06	2102.99	-6.84332e-05	2102.99	-0.000249655	2102.99	-0.00064246	2102.99	-0.00112	2102.99	-0.00176
2103.96	0	2103.96	-3.79178e-06	2103.96	-1.75066e-05	2103.96	-6.00617e-05	2103.96	-2.78749e-05	2103.96	-8.18125e-07	2103.96	-6.97234e-05	2103.96	-0.000251644	2103.96	-0.000644726	2103.96	-0.00113	2103.96	-0.00176
2104.92	0	2104.92	-3.76788e-06	2104.92	-1.73963e-05	2104.92	-5.96832e-05	2104.92	-2.92087e-05	2104.92	-4.15496e-07	2104.92	-7.08971e-05	2104.92	-0.00025354	2104.92	-0.000646769	2104.92	-0.00113	2104.92	-0.00177
2105.89	0	2105.89	-3.70597e-06	2105.89	-1.71105e-05	2105.89	-5.87026e-05	2105.89	-3.04573e-05	2105.89	2.20659e-08	2105.89	-7.19466e-05	2105.89	-0.000255338	2105.89	-0.000648653	2105.89	-0.00113	2105.89	-0.00177
2106.85	0	2106.85	-3.62147e-06	2106.85	-1.67203e-05	2106.85	-5.73641e-05	2106.85	-3.16784e-05	2106.85	4.97758e-07	2106.85	-7.28514e-05	2106.85	-0.000257001	2106.85	-0.000650444	2106.85	-0.00114	2106.85	-0.00178
2107.81	0	2107.81	-3.52799e-06	2107.81	-1.62887e-05	2107.81	-5.58834e-05	2107.81	-3.29133e-05	2107.81	1.01329e-06	2107.81	-7.35921e-05	2107.81	-0.000258471	2107.81	-0.000652199	2107.81	-0.00114	2107.81	-0.00178
2108.78	0	2108.78	-3.43653e-06	2108.78	-1.58665e-05	2108.78	-5.44346e-05	2108.78	-3.42005e-05	2108.78	1.56327e-06	2108.78	-7.41785e-05	2108.78	-0.000259705	2108.78	-0.000653988	2108.78	-0.00114	2108.78	-0.00179
2109.74	0	2109.74	-3.35729e-06	2109.74	-1.55006e-05	2109.74	-5.31795e-05	2109.74	-3.5592e-05	2109.74	2.13206e-06	2109.74	-7.46646e-05	2109.74	-0.000260715	2109.74	-0.000655912	2109.74	-0.00114	2109.74	-0.00179
2110.71	0	2110.71	-3.30106e-06	2110.71	-1.5241e-05	2110.71	-5.22888e-05	2110.71	-3.71493e-05	2110.71	2.69637e-06	2110.71	-7.51322e-05	2110.71	-0.00026158	2110.71	-0.000658085	2110.71	-0.00114	2110.71	-0.0018
2111.67	0	2111.67	-3.27799e-06	2111.67	-1.51345e-05	2111.67	-5.19234e-05	2111.67	-3.89186e-05	2111.67	3.23015e-06	2111.67	-7.5656e-05	2111.67	-0.000262431	2111.67	-0.00066061	2111.67	-0.00114	2111.67	-0.0018
2112.64	0	2112.64	-3.29453e-06	2112.64	-1.52109e-05	2112.64	-5.21854e-05	2112.64	-4.09024e-05	2112.64	3.71229e-06	2112.64	-7.62757e-05	2112.64	-0.00026341	2112.64	-0.000663528	2112.64	-0.00114	2112.64	-0.00181
2113.6	0	2113.6	-3.35143e-06	2113.6	-1.54736e-05	2113.6	-5.30867e-05	2113.6	-4.30482e-05	2113.6	4.13357e-06	2113.6	-7.69893e-05	2113.6	-0.000264609	2113.6	-0.00066681	2113.6	-0.00114	2113.6	-0.00181
2114.56	0	2114.56	-3.4443e-06	2114.56	-1.59023e-05	2114.56	-5.45576e-05	2114.56	-4.5262e-05	2114.56	4.49793e-06	2114.56	-7.77587e-05	2114.56	-0.000266036	2114.56	-0.000670357	2114.56	-0.00114	2114.56	-0.00181
2115.53	0	2115.53	-3.56598e-06	2115.53	-1.64641e-05	2115.53	-5.64851e-05	2115.53	-4.74339e-05	2115.53	4.81803e-06	2115.53	-7.85184e-05	2115.53	-0.000267625	2115.53	-0.000674037	2115.53	-0.00114	2115.53	-0.00182
2116.49	0	2116.49	-3.70879e-06	2116.49	-1.71235e-05	2116.49	-5.87473e-05	2116.49	-4.94643e-05	2116.49	5.1087e-06	2116.49	-7.91923e-05	2116.49	-0.000269271	2116.49	-0.000677716	2116.49	-0.00115	2116.49	-0.00182
2117.46	0	2117.46	-3.86511e-06	2117.46	-1.78452e-05	2117.46	-6.12234e-05	2117.46	-5.12813e-05	2117.46	5.38231e-06	2117.46	-7.9717e-05	2117.46	-0.000270873	2117.46	-0.000681271	2117.46	-0.00115	2117.46	-0.00182
2118.42	0	2118.42	-4.02659e-06	2118.42	-1.85908e-05	2118.42	-6.37812e-05	2118.42	-5.28452e-05	2118.42	5.64744e-06	2118.42	-8.00597e-05	2118.42	-0.000272352	2118.42	-0.000684581	2118.42	-0.00115	2118.42	-0.00182
2119.39	0	2119.39	-4.18365e-06	2119.39	-1.93159e-05	2119.39	-6.6269e-05	2119.39	-5.41473e-05	2119.39	5.90803e-06	2119.39	-8.02229e-05	2119.39	-0.000273657	2119.39	-0.000687513	2119.39	-0.00116	2119.39	-0.00182
2120.35	0	2120.35	-4.32716e-06	2120.35	-1.99785e-05	2120.35	-6.85422e-05	2120.35	-5.52116e-05	2120.35	6.16315e-06	2120.35	-8.02394e-05	2120.35	-0.000274775	2120.35	-0.000689946	2120.35	-0.00116	2120.35	-0.00181
2121.31	0	2121.31	-4.4513e-06	2121.31	-2.05516e-05	2121.31	-7.05086e-05	2121.31	-5.60944e-05	2121.31	6.41048e-06	2121.31	-8.01629e-05	2121.31	-0.000275721	2121.31	-0.000691818	2121.31	-0.00116	2121.31	-0.00181
2122.28	0	2122.28	-4.55554e-06	2122.28	-2.10329e-05	2122.28	-7.21597e-05	2122.28	-5.68725e-05	2122.28	6.6507e-06	2122.28	-8.00546e-05	2122.28	-0.000276532	2122.28	-0.00069315	2122.28	-0.00117	2122.28	-0.00181
2123.24	0	2123.24	-4.64406e-06	2123.24	-2.14416e-05	2123.24	-7.3562e-05	2123.24	-5.76192e-05	2123.24	6.89034e-06	2123.24	-7.99653e-05	2123.24	-0.000277241	2123.24	-0.000694014	2123.24	-0.00117	2123.24	-0.00181
2124.21	0	2124.21	-4.7234e-06	2124.21	-2.1808e-05	2124.21	-7.48187e-05	2124.21	-5.83832e-05	2124.21	7.14309e-06	2124.21	-7.99249e-05	2124.21	-0.000277857	2124.21	-0.000694477	2124.21	-0.00117	2124.21	-0.0018
2125.17	0	2125.17	-4.80014e-06	2125.17	-2.21622e-05	2125.17	-7.60342e-05	2125.17	-5.91848e-05	2125.17	7.42608e-06	2125.17	-7.99455e-05	2125.17	-0.000278364	2125.17	-0.000694574	2125.17	-0.00118	2125.17	-0.0018
2126.14	0	2126.14	-4.8792e-06	2126.14	-2.25273e-05	2126.14	-7.72866e-05	2126.14	-6.00254e-05	2126.14	7.75338e-06	2126.14	-8.00329e-05	2126.14	-0.000278743	2126.14	-0.000694325	2126.14	-0.00118	2126.14	-0.0018
2127.1	0	2127.1	-4.96289e-06	2127.1	-2.29136e-05	2127.1	-7.86121e-05	2127.1	-6.0906e-05	2127.1	8.12799e-06	2127.1	-8.01972e-05	2127.1	-0.000278996	2127.1	-0.00069378	2127.1	-0.00118	2127.1	-0.0018
2128.06	0	2128.06	-5.05077e-06	2128.06	-2.33194e-05	2128.06	-8.00041e-05	2128.06	-6.1852e-05	2128.06	8.5371e-06	2128.06	-8.04643e-05	2128.06	-0.000279175	2128.06	-0.000693045	2128.06	-0.00118	2128.06	-0.0018
2129.03	0	2129.03	-5.14085e-06	2129.03	-2.37353e-05	2129.03	-8.1431e-05	2129.03	-6.29225e-05	2129.03	8.95588e-06	2129.03	-8.08804e-05	2129.03	-0.000279377	2129.03	-0.000692272	2129.03	-0.00118	2129.03	-0.0018
2129.99	0	2129.99	-5.23089e-06	2129.99	-2.4151e-05	2129.99	-8.28573e-05	2129.99	-6.41887e-05	2129.99	9.35762e-06	2129.99	-8.15027e-05	2129.99	-0.000279716	2129.99	-0.000691633	2129.99	-0.00117	2129.99	-0.0018
2130.96	0	2130.96	-5.31819e-06	2130.96	-2.45541e-05	2130.96	-8.42401e-05	2130.96	-6.56883e-05	2130.96	9.72461e-06	2130.96	-8.23687e-05	2130.96	-0.000280286	2130.96	-0.000691279	2130.96	-0.00117	2130.96	-0.0018
2131.92	0	2131.92	-5.39802e-06	2131.92	-2.49226e-05	2131.92	-8.55046e-05	2131.92	-6.73926e-05	2131.92	1.0055e-05	2131.92	-8.3464e-05	2131.92	-0.000281126	2131.92	-0.000691303	2131.92	-0.00117	2131.92	-0.0018
2132.89	0	2132.89	-5.46277e-06	2132.89	-2.52216e-05	2132.89	-8.65303e-05	2132.89	-6.9212e-05	2132.89	1.03614e-05	2132.89	-8.47172e-05	2132.89	-0.000282206	2132.89	-0.000691718	2132.89	-0.00117	2132.89	-0.00181
2133.85	0	2133.85	-5.50361e-06	2133.85	-2.54102e-05	2133.85	-8.71773e-05	2133.85	-7.10317e-05	2133.85	1.06639e-05	2133.85	-8.60233e-05	2133.85	-0.000283431	2133.85	-0.000692467	2133.85	-0.00116	2133.85	-0.00181
2134.81	0	2134.81	-5.51345e-06	2134.81	-2.54556e-05	2134.81	-8.7333e-05	2134.81	-7.27491e-05	2134.81	1.09809e-05	2134.81	-8.72739e-05	2134.81	-0.000284676	2134.81	-0.00069345	2134.81	-0.00116	2134.81	-0.00181
2135.78	0	2135.78	-5.48899e-06	2135.78	-2.53427e-05	2135.78	-8.69456e-05	2135.78	-7.43004e-05	2135.78	1.13228e-05	2135.78	-8.83792e-05	2135.78	-0.000285836	2135.78	-0.000694568	2135.78	-0.00116	2135.78	-0.00181
2136.74	0	2136.74	-5.4308e-06	2136.74	-2.5074e-05	2136.74	-8.60239e-05	2136.74	-7.56697e-05	2136.74	1.16897e-05	2136.74	-8.92806e-05	2136.74	-0.000286863	2136.74	-0.000695716	2136.74	-0.00115	2136.74	-0.00181
2137.71	0	2137.71	-5.342e-06	2137.71	-2.4664e-05	2137.71	-8.46172e-05	2137.71	-7.68741e-05	2137.71	1.20754e-05	2137.71	-8.99548e-05	2137.71	-0.00028776	2137.71	-0.000696768	2137.71	-0.00115	2137.71	-0.00181
2138.67	0	2138.67	-5.22732e-06	2138.67	-2.41345e-05	2138.67	-8.28008e-05	2138.67	-7.79379e-05	2138.67	1.24725e-05	2138.67	-9.04125e-05	2138.67	-0.000288554	2138.67	-0.000697576	2138.67	-0.00115	2138.67	-0.00181
2139.63	0	2139.63	-5.09277e-06	2139.63	-2.35133e-05	2139.63	-8.06695e-05	2139.63	-7.88831e-05	2139.63	1.28735e-05	2139.63	-9.06926e-05	2139.63	-0.000289266	2139.63	-0.000698013	2139.63	-0.00115	2139.63	-0.00181
2140.6	0	2140.6	-4.94526e-06	2140.6	-2.28322e-05	2140.6	-7.83329e-05	2140.6	-7.97393e-05	2140.6	1.32688e-05	2140.6	-9.08523e-05	2140.6	-0.000289898	2140.6	-0.000698038	2140.6	-0.00115	2140.6	-0.00181
2141.56	0	2141.56	-4.79216e-06	2141.56	-2.21254e-05	2141.56	-7.59078e-05	2141.56	-8.05466e-05	2141.56	1.36505e-05	2141.56	-9.09539e-05	2141.56	-0.000290434	2141.56	-0.0006977	2141.56	-0.00115	2141.56	-0.00181
2142.53	0	2142.53	-4.6414e-06	2142.53	-2.14293e-05	2142.53	-7.35198e-05	2142.53	-8.13381e-05	2142.53	1.40185e-05	2142.53	-9.10492e-05	2142.53	-0.000290834	2142.53	-0.000697095	2142.53	-0.00115	2142.53	-0.00181
2143.49	0	2143.49	-4.50197e-06	2143.49	-2.07856e-05	2143.49	-7.13112e-05	2143.49	-8.21226e-05	2143.49	1.43801e-05	2143.49	-9.11736e-05	2143.49	-0.000291051	2143.49	-0.000696316	2143.49	-0.00115	2143.49	-0.0018
2144.45	0	2144.45	-4.38384e-06	2144.45	-2.02402e-05	2144.45	-6.944e-05	2144.45	-8.28964e-05	2144.45	1.47405e-05	2144.45	-9.13491e-05	2144.45	-0.000291048	2144.45	-0.000695426	2144.45	-0.00115	2144.45	-0.0018
2145.42	0	2145.42	-4.29613e-06	2145.42	-1.98353e-05	2145.42	-6.80508e-05	2145.42	-8.3668e-05	2145.42	1.50963e-05	2145.42	-9.1591e-05	2145.42	-0.00029083	2145.42	-0.000694469	2145.42	-0.00115	2145.42	-0.0018
2146.38	0	2146.38	-4.24482e-06	2146.38	-1.95983e-05	2146.38	-6.7238e-05	2146.38	-8.4467e-05	2146.38	1.54366e-05	2146.38	-9.19081e-05	2146.38	-0.000290439	2146.38	-0.000693475	2146.38	-0.00115	2146.38	-0.00179
2147.35	0	2147.35	-4.23192e-06	2147.35	-1.95388e-05	2147.35	-6.70337e-05	2147.35	-8.53286e-05	2147.35	1.57503e-05	2147.35	-9.23024e-05	2147.35	-0.00028993	2147.35	-0.000692478	2147.35	-0.00115	2147.35	-0.00179
2148.31	0	2148.31	-4.25653e-06	2148.31	-1.96524e-05	2148.31	-6.74235e-05	2148.31	-8.62776e-05	2148.31	1.60307e-05	2148.31	-9.27724e-05	2148.31	-0.000289353	2148.31	-0.000691539	2148.31	-0.00115	2148.31	-0.00179
2149.28	0	2149.28	-4.31567e-06	2149.28	-1.99254e-05	2149.28	-6.83602e-05	2149.28	-8.73236e-05	2149.28	1.62781e-05	2149.28	-9.33152e-05	2149.28	-0.00028875	2149.28	-0.000690738	2149.28	-0.00115	2149.28	-0.00179
2150.24	0	2150.24	-4.4034e-06	2150.24	-2.03305e-05	2150.24	-6.97499e-05	2150.24	-8.84582e-05	2150.24	1.65013e-05	2150.24	-9.39162e-05	2150.24	-0.00028816	2150.24	-0.000690146	2150.24	-0.00115	2150.24	-0.00178
2151.2	0	2151.2	-4.50955e-06	2151.2	-2.08206e-05	2151.2	-7.14313e-05	2151.2	-8.96489e-05	2151.2	1.67177e-05	2151.2	-9.45362e-05	2151.2	-0.000287596	2151.2	-0.000689782	2151.2	-0.00115	2151.2	-0.00178
2152.17	0	2152.17	-4.62051e-06	2152.17	-2.13329e-05	2152.17	-7.31889e-05	2152.17	-9.08399e-05	2152.17	1.69491e-05	2152.17	-9.51102e-05	2152.17	-0.00028703	2152.17	-0.000689607	2152.17	-0.00115	2152.17	-0.00178
2153.13	0	2153.13	-4.72275e-06	2153.13	-2.18049e-05	2153.13	-7.48084e-05	2153.13	-9.19672e-05	2153.13	1.72137e-05	2153.13	-9.55676e-05	2153.13	-0.000286418	2153.13	-0.000689558	2153.13	-0.00115	2153.13	-0.00178
2154.1	0	2154.1	-4.80633e-06	2154.1	-2.21908e-05	2154.1	-7.61323e-05	2154.1	-9.29776e-05	2154.1	1.75184e-05	2154.1	-9.58572e-05	2154.1	-0.000285745	2154.1	-0.000689578	2154.1	-0.00115	2154.1	-0.00178
2155.06	0	2155.06	-4.86541e-06	2155.06	-2.24636e-05	2155.06	-7.70681e-05	2155.06	-9.38337e-05	2155.06	1.7859e-05	2155.06	-9.59555e-05	2155.06	-0.000285062	2155.06	-0.000689611	2155.06	-0.00115	2155.06	-0.00178
2156.03	0	2156.03	-4.89579e-06	2156.03	-2.26039e-05	2156.03	-7.75494e-05	2156.03	-9.45077e-05	2156.03	1.8227e-05	2156.03	-9.58607e-05	2156.03	-0.00028446	2156.03	-0.000689573	2156.03	-0.00115	2156.03	-0.00178
2156.99	0	2156.99	-4.89272e-06	2156.99	-2.25897e-05	2156.99	-7.75007e-05	2156.99	-9.49741e-05	2156.99	1.86173e-05	2156.99	-9.55851e-05	2156.99	-0.000284022	2156.99	-0.000689349	2156.99	-0.00115	2156.99	-0.00177
2157.95	0	2157.95	-4.85127e-06	2157.95	-2.23983e-05	2157.95	-7.68441e-05	2157.95	-9.52136e-05	2157.95	1.90294e-05	2157.95	-9.51506e-05	2157.95	-0.000283796	2157.95	-0.000688831	2157.95	-0.00114	2157.95	-0.00177
2158.92	0	2158.92	-4.7685e-06	2158.92	-2.20162e-05	2158.92	-7.55331e-05	2158.92	-9.5222e-05	2158.92	1.94629e-05	2158.92	-9.45869e-05	2158.92	-0.000283798	2158.92	-0.000687969	2158.92	-0.00114	2158.92	-0.00177
2159.88	0	2159.88	-4.64482e-06	2159.88	-2.14451e-05	2159.88	-7.35739e-05	2159.88	-9.50118e-05	2159.88	1.99144e-05	2159.88	-9.39345e-05	2159.88	-0.000284025	2159.88	-0.000686803	2159.88	-0.00114	2159.88	-0.00177
2160.85	0	2160.85	-4.4833e-06	2160.85	-2.06994e-05	2160.85	-7.10155e-05	2160.85	-9.46022e-05	2160.85	2.03778e-05	2160.85	-9.3244e-05	2160.85	-0.000284454	2160.85	-0.000685444	2160.85	-0.00114	2160.85	-0.00176
2161.81	0	2161.81	-4.28851e-06	2161.81	-1.98001e-05	2161.81	-6.793e-05	2161.81	-9.40059e-05	2161.81	2.08464e-05	2161.81	-9.25677e-05	2161.81	-0.000285033	2161.81	-0.000684021	2161.81	-0.00113	2161.81	-0.00176
2162.78	0	2162.78	-4.06663e-06	2162.78	-1.87756e-05	2162.78	-6.44154e-05	2162.78	-9.32303e-05	2162.78	2.13144e-05	2162.78	-9.19444e-05	2162.78	-0.000285689	2162.78	-0.000682628	2162.78	-0.00113	2162.78	-0.00176
2163.74	0	2163.74	-3.82693e-06	2163.74	-1.76689e-05	2163.74	-6.06186e-05	2163.74	-9.22978e-05	2163.74	2.17771e-05	2163.74	-9.13945e-05	2163.74	-0.000286358	2163.74	-0.000681307	2163.74	-0.00113	2163.74	-0.00175
2164.7	0	2164.7	-3.5825e-06	2164.7	-1.65404e-05	2164.7	-5.67468e-05	2164.7	-9.12627e-05	2164.7	2.22289e-05	2164.7	-9.09302e-05	2164.7	-0.000287008	2164.7	-0.000680059	2164.7	-0.00112	2164.7	-0.00175
2165.67	0	2165.67	-3.3483e-06	2165.67	-1.54591e-05	2165.67	-5.30371e-05	2165.67	-9.01983e-05	2165.67	2.26625e-05	2165.67	-9.05639e-05	2165.67	-0.000287635	2165.67	-0.000678881	2165.67	-0.00112	2165.67	-0.00174
2166.63	0	2166.63	-3.13745e-06	2166.63	-1.44856e-05	2166.63	-4.96973e-05	2166.63	-8.91644e-05	2166.63	2.30713e-05	2166.63	-9.03006e-05	2166.63	-0.00028824	2166.63	-0.000677763	2166.63	-0.00112	2166.63	-0.00174
2167.6	0	2167.6	-2.95857e-06	2167.6	-1.36597e-05	2167.6	-4.68637e-05	2167.6	-8.81916e-05	2167.6	2.34537e-05	2167.6	-9.01286e-05	2167.6	-0.000288804	2167.6	-0.000676686	2167.6	-0.00112	2167.6	-0.00174
2168.56	0	2168.56	-2.81577e-06	2168.56	-1.30004e-05	2168.56	-4.46017e-05	2168.56	-8.72973e-05	2168.56	2.3814e-05	2168.56	-9.00267e-05	2168.56	-0.000289286	2168.56	-0.000675623	2168.56	-0.00112	2168.56	-0.00173
2169.53	0	2169.53	-2.70999e-06	2169.53	-1.2512e-05	2169.53	-4.29263e-05	2169.53	-8.65096e-05	2169.53	2.41594e-05	2169.53	-8.99767e-05	2169.53	-0.000289643	2169.53	-0.00067456	2169.53	-0.00111	2169.53	-0.00173
2170.49	0	2170.49	-2.63923e-06	2170.49	-1.21853e-05	2170.49	-4.18054e-05	2170.49	-8.58668e-05	2170.49	2.44957e-05	2170.49	-8.99608e-05	2170.49	-0.000289816	2170.49	-0.000673493	2170.49	-0.00111	2170.49	-0.00173
2171.45	0	2171.45	-2.59816e-06	2171.45	-1.19957e-05	2171.45	-4.11549e-05	2171.45	-8.53985e-05	2171.45	2.48262e-05	2171.45	-8.99503e-05	2171.45	-0.000289724	2171.45	-0.000672396	2171.45	-0.00111	2171.45	-0.00172
2172.42	0	2172.42	-2.5795e-06	2172.42	-1.19095e-05	2172.42	-4.08592e-05	2172.42	-8.51168e-05	2172.42	2.51504e-05	2172.42	-8.99131e-05	2172.42	-0.000289281	2172.42	-0.000671212	2172.42	-0.00111	2172.42	-0.00172
2173.38	0	2173.38	-2.57647e-06	2173.38	-1.18956e-05	2173.38	-4.08113e-05	2173.38	-8.50228e-05	2173.38	2.54639e-05	2173.38	-8.98375e-05	2173.38	-0.000288442	2173.38	-0.000669872	2173.38	-0.00111	2173.38	-0.00172
2174.35	0	2174.35	-2.58338e-06	2174.35	-1.19275e-05	2174.35	-4.09208e-05	2174.35	-8.51113e-05	2174.35	2.57613e-05	2174.35	-8.97363e-05	2174.35	-0.000287223	2174.35	-0.000668335	2174.35	-0.00111	2174.35	-0.00172
2175.31	0	2175.31	-2.593e-06	2175.31	-1.19719e-05	2175.31	-4.1073e-05	2175.31	-8.53631e-05	2175.31	2.60424e-05	2175.31	-8.96223e-05	2175.31	-0.000285668	2175.31	-0.000666581	2175.31	-0.00111	2175.31	-0.00172
2176.28	0	2176.28	-2.59476e-06	2176.28	-1.198e-05	2176.28	-4.1101e-05	2176.28	-8.57407e-05	2176.28	2.63173e-05	2176.28	-8.94806e-05	2176.28	-0.000283814	2176.28	-0.000664598	2176.28	-0.0011	2176.28	-0.00171
2177.24	0	2177.24	-2.57704e-06	2177.24	-1.18982e-05	2177.24	-4.08204e-05	2177.24	-8.6201e-05	2177.24	2.66048e-05	2177.24	-8.92701e-05	2177.24	-0.00028169	2177.24	-0.000662382	2177.24	-0.0011	2177.24	-0.00171
2178.2	0	2178.2	-2.53114e-06	2178.2	-1.16863e-05	2178.2	-4.00933e-05	2178.2	-8.67147e-05	2178.2	2.69253e-05	2178.2	-8.8948e-05	2178.2	-0.000279331	2178.2	-0.000659965	2178.2	-0.0011	2178.2	-0.00171
2179.17	0	2179.17	-2.45235e-06	2179.17	-1.13225e-05	2179.17	-3.88452e-05	2179.17	-8.72664e-05	2179.17	2.72944e-05	2179.17	-8.84912e-05	2179.17	-0.000276789	2179.17	-0.000657411	2179.17	-0.00109	2179.17	-0.0017
2180.13	0	2180.13	-2.33799e-06	2180.13	-1.07945e-05	2180.13	-3.70338e-05	2180.13	-8.78367e-05	2180.13	2.77211e-05	2180.13	-8.78979e-05	2180.13	-0.000274111	2180.13	-0.0006548	2180.13	-0.00109	2180.13	-0.0017
2181.1	0	2181.1	-2.18686e-06	2181.1	-1.00968e-05	2181.1	-3.46399e-05	2181.1	-8.83871e-05	2181.1	2.82096e-05	2181.1	-8.71794e-05	2181.1	-0.000271339	2181.1	-0.000652193	2181.1	-0.00109	2181.1	-0.00169
2182.06	0	2182.06	-2.00177e-06	2182.06	-9.24217e-06	2182.06	-3.1708e-05	2182.06	-8.88673e-05	2182.06	2.87589e-05	2182.06	-8.63513e-05	2182.06	-0.000268528	2182.06	-0.000649632	2182.06	-0.00108	2182.06	-0.00169
2183.03	0	2183.03	-1.79131e-06	2183.03	-8.27047e-06	2183.03	-2.83743e-05	2183.03	-8.92344e-05	2183.03	2.93611e-05	2183.03	-8.54327e-05	2183.03	-0.000265757	2183.03	-0.000647137	2183.03	-0.00108	2183.03	-0.00168
2183.99	0	2183.99	-1.56748e-06	2183.99	-7.23706e-06	2183.99	-2.48289e-05	2183.99	-8.94623e-05	2183.99	3.00031e-05	2183.99	-8.44469e-05	2183.99	-0.000263113	2183.99	-0.000644695	2183.99	-0.00107	2183.99	-0.00167
2184.95	0	2184.95	-1.34151e-06	2184.95	-6.19375e-06	2184.95	-2.12495e-05	2184.95	-8.95304e-05	2184.95	3.06735e-05	2184.95	-8.34208e-05	2184.95	-0.000260666	2184.95	-0.000642246	2184.95	-0.00107	2184.95	-0.00166
2185.92	0	2185.92	-1.1222e-06	2185.92	-5.18119e-06	2185.92	-1.77756e-05	2185.92	-8.94103e-05	2185.92	3.13642e-05	2185.92	-8.23791e-05	2185.92	-0.000258461	2185.92	-0.000639717	2185.92	-0.00106	2185.92	-0.00166
2186.88	0	2186.88	-9.1706e-07	2186.88	-4.23407e-06	2186.88	-1.45262e-05	2186.88	-8.90671e-05	2186.88	3.20683e-05	2186.88	-8.13392e-05	2186.88	-0.000256527	2186.88	-0.00063706	2186.88	-0.00106	2186.88	-0.00165
2187.85	0	2187.85	-7.33191e-07	2187.85	-3.38514e-06	2187.85	-1.16137e-05	2187.85	-8.84763e-05	2187.85	3.27758e-05	2187.85	-8.03133e-05	2187.85	-0.000254876	2187.85	-0.000634276	2187.85	-0.00105	2187.85	-0.00164
2188.81	0	2188.81	-5.75962e-07	2188.81	-2.65922e-06	2188.81	-9.12324e-06	2188.81	-8.7642e-05	2188.81	3.34743e-05	2188.81	-7.93151e-05	2188.81	-0.000253489	2188.81	-0.000631374	2188.81	-0.00105	2188.81	-0.00163
2189.77	0	2189.77	-4.47201e-07	2189.77	-2.06473e-06	2189.77	-7.08366e-06	2189.77	-8.65958e-05	2189.77	3.41523e-05	2189.77	-7.83591e-05	2189.77	-0.000252298	2189.77	-0.000628319	2189.77	-0.00104	2189.77	-0.00163
2190.74	0	2190.74	-3.44944e-07	2190.74	-1.59261e-06	2190.74	-5.46391e-06	2190.74	-8.53812e-05	2190.74	3.48029e-05	2190.74	-7.74547e-05	2190.74	-0.00025119	2190.74	-0.000625028	2190.74	-0.00104	2190.74	-0.00162
2191.7	0	2191.7	-2.6526e-07	2191.7	-1.2247e-06	2191.7	-4.20171e-06	2191.7	-8.4042e-05	2191.7	3.54205e-05	2191.7	-7.66089e-05	2191.7	-0.000250042	2191.7	-0.00062141	2191.7	-0.00103	2191.7	-0.00161
2192.67	0	2192.67	-2.04424e-07	2192.67	-9.43827e-07	2192.67	-3.23808e-06	2192.67	-8.26244e-05	2192.67	3.59972e-05	2192.67	-7.58413e-05	2192.67	-0.000248774	2192.67	-0.000617433	2192.67	-0.00103	2192.67	-0.0016
2193.63	0	2193.63	-1.59473e-07	2193.63	-7.36287e-07	2193.63	-2.52605e-06	2193.63	-8.11865e-05	2193.63	3.6523e-05	2193.63	-7.51868e-05	2193.63	-0.00024736	2193.63	-0.000613145	2193.63	-0.00102	2193.63	-0.0016
2194.59	0	2194.59	-1.26271e-07	2194.59	-5.82995e-07	2194.59	-2.00014e-06	2194.59	-7.97918e-05	2194.59	3.6993e-05	2194.59	-7.46701e-05	2194.59	-0.000245809	2194.59	-0.000608639	2194.59	-0.00102	2194.59	-0.00159
2195.56	0	2195.56	-9.71463e-08	2195.56	-4.48524e-07	2195.56	-1.5388e-06	2195.56	-7.84954e-05	2195.56	3.74132e-05	2195.56	-7.42759e-05	2195.56	-0.000244128	2195.56	-0.000604014	2195.56	-0.00101	2195.56	-0.00159
2196.52	0	2196.52	-6.13233e-08	2196.52	-2.8313e-07	2196.52	-9.71361e-07	2196.52	-7.73371e-05	2196.52	3.77999e-05	2196.52	-7.39486e-05	2196.52	-0.000242318	2196.52	-0.00059935	2196.52	-0.00101	2196.52	-0.00158
2197.49	0	2197.49	-8.35283e-09	2197.49	-3.8565e-08	2197.49	-1.32309e-07	2197.49	-7.63445e-05	2197.49	3.81738e-05	2197.49	-7.36231e-05	2197.49	-0.000240406	2197.49	-0.000594728	2197.49	-0.001	2197.49	-0.00158
2198.45	0	2198.45	6.85876e-08	2198.45	3.16669e-07	2198.45	1.08643e-06	2198.45	-7.55289e-05	2198.45	3.8554e-05	2198.45	-7.32549e-05	2198.45	-0.00023845	2198.45	-0.000590245	2198.45	-0.001	2198.45	-0.00158
2199.42	0	2199.42	1.71938e-07	2199.42	7.9384e-07	2199.42	2.72351e-06	2199.42	-7.48739e-05	2199.42	3.89534e-05	2199.42	-7.28312e-05	2199.42	-0.00023651	2199.42	-0.000586011	2199.42	-0.000996176	2199.42	-0.00157
2200.38	0	2200.38	3.00086e-07	2200.38	1.3855e-06	2200.38	4.75336e-06	2200.38	-7.43365e-05	2200.38	3.93749e-05	2200.38	-7.23666e-05	2200.38	-0.000234632	2200.38	-0.000582143	2200.38	-0.000992228	2200.38	-0.00157
2201.34	0	2201.34	4.5172e-07	2201.34	2.08559e-06	2201.34	7.15524e-06	2201.34	-7.38699e-05	2201.34	3.98106e-05	2201.34	-7.18917e-05	2201.34	-0.00023286	2201.34	-0.000578747	2201.34	-0.000988424	2201.34	-0.00157
2202.31	0	2202.31	6.23032e-07	2202.31	2.87654e-06	2202.31	9.86883e-06	2202.31	-7.34436e-05	2202.31	4.02485e-05	2202.31	-7.14362e-05	2202.31	-0.000231253	2202.31	-0.000575899	2202.31	-0.000984787	2202.31	-0.00156
2203.27	0	2203.27	8.08991e-07	2203.27	3.73511e-06	2203.27	1.28144e-05	2203.27	-7.30399e-05	2203.27	4.06819e-05	2203.27	-7.10169e-05	2203.27	-0.000229879	2203.27	-0.000573619	2203.27	-0.000981374	2203.27	-0.00156
2204.24	0	2204.24	1.0052e-06	2204.24	4.64101e-06	2204.24	1.59224e-05	2204.24	-7.26326e-05	2204.24	4.11117e-05	2204.24	-7.06403e-05	2204.24	-0.000228793	2204.24	-0.000571873	2204.24	-0.000978242	2204.24	-0.00156
2205.2	0	2205.2	1.20852e-06	2205.2	5.57974e-06	2205.2	1.9143e-05	2205.2	-7.21773e-05	2205.2	4.15409e-05	2205.2	-7.03107e-05	2205.2	-0.000228014	2205.2	-0.00057059	2205.2	-0.000975404	2205.2	-0.00155
2206.17	0	2206.17	1.416e-06	2206.17	6.53765e-06	2206.17	2.24294e-05	2206.17	-7.16212e-05	2206.17	4.19704e-05	2206.17	-7.00278e-05	2206.17	-0.000227534	2206.17	-0.00056969	2206.17	-0.000972824	2206.17	-0.00155
2207.13	0	2207.13	1.6241e-06	2207.13	7.49847e-06	2207.13	2.57257e-05	2207.13	-7.09224e-05	2207.13	4.24e-05	2207.13	-6.97803e-05	2207.13	-0.00022731	2207.13	-0.000569096	2207.13	-0.000970437	2207.13	-0.00155
2208.09	0	2208.09	1.82962e-06	2208.09	8.44735e-06	2208.09	2.89812e-05	2208.09	-7.00616e-05	2208.09	4.28306e-05	2208.09	-6.95505e-05	2208.09	-0.000227271	2208.09	-0.000568737	2208.09	-0.000968173	2208.09	-0.00154
2209.06	0	2209.06	2.03121e-06	2209.06	9.37811e-06	2209.06	3.21744e-05	2209.06	-6.90458e-05	2209.06	4.32654e-05	2209.06	-6.93255e-05	2209.06	-0.000227317	2209.06	-0.000568527	2209.06	-0.000965972	2209.06	-0.00154
2210.02	0	2210.02	2.22974e-06	2210.02	1.02947e-05	2210.02	3.53191e-05	2210.02	-6.79061e-05	2210.02	4.37078e-05	2210.02	-6.91012e-05	2210.02	-0.00022734	2210.02	-0.000568355	2210.02	-0.000963786	2210.02	-0.00154
2210.99	0	2210.99	2.42691e-06	2210.99	1.12051e-05	2210.99	3.84423e-05	2210.99	-6.66915e-05	2210.99	4.41605e-05	2210.99	-6.88762e-05	2210.99	-0.000227249	2210.99	-0.00056809	2210.99	-0.000961577	2210.99	-0.00153
2211.95	0	2211.95	2.62309e-06	2211.95	1.21108e-05	2211.95	4.15498e-05	2211.95	-6.54615e-05	2211.95	4.46239e-05	2211.95	-6.86507e-05	2211.95	-0.000226993	2211.95	-0.000567616	2211.95	-0.000959343	2211.95	-0.00153
2212.92	0	2212.92	2.81629e-06	2212.92	1.30028e-05	2212.92	4.46101e-05	2212.92	-6.42865e-05	2212.92	4.50947e-05	2212.92	-6.84297e-05	2212.92	-0.00022657	2212.92	-0.000566865	2212.92	-0.00095712	2212.92	-0.00152
2213.88	0	2213.88	3.00328e-06	2213.88	1.38661e-05	2213.88	4.7572e-05	2213.88	-6.32427e-05	2213.88	4.55661e-05	2213.88	-6.82145e-05	2213.88	-0.00022601	2213.88	-0.000565823	2213.88	-0.000954967	2213.88	-0.00151
2214.84	0	2214.84	3.18193e-06	2214.84	1.4691e-05	2214.84	5.04017e-05	2214.84	-6.23994e-05	2214.84	4.60325e-05	2214.84	-6.79881e-05	2214.84	-0.000225341	2214.84	-0.000564502	2214.84	-0.000952916	2214.84	-0.00151
2215.81	0	2215.81	3.35227e-06	2215.81	1.54774e-05	2215.81	5.30999e-05	2215.81	-6.18059e-05	2215.81	4.64927e-05	2215.81	-6.77161e-05	2215.81	-0.000224592	2215.81	-0.000562932	2215.81	-0.000950949	2215.81	-0.0015
2216.77	0	2216.77	3.51509e-06	2216.77	1.62292e-05	2216.77	5.5679e-05	2216.77	-6.14873e-05	2216.77	4.69477e-05	2216.77	-6.73704e-05	2216.77	-0.000223807	2216.77	-0.000561158	2216.77	-0.000949	2216.77	-0.0015
2217.74	0	2217.74	3.67e-06	2217.74	1.69444e-05	2217.74	5.81328e-05	2217.74	-6.144e-05	2217.74	4.73966e-05	2217.74	-6.695e-05	2217.74	-0.000223043	2217.74	-0.000559239	2217.74	-0.000946987	2217.74	-0.00149
2218.7	0	2218.7	3.815e-06	2218.7	1.76138e-05	2218.7	6.04296e-05	2218.7	-6.16281e-05	2218.7	4.78365e-05	2218.7	-6.64794e-05	2218.7	-0.000222355	2218.7	-0.000557251	2218.7	-0.000944815	2218.7	-0.00149
2219.67	0	2219.67	3.94764e-06	2219.67	1.82263e-05	2219.67	6.25306e-05	2219.67	-6.19928e-05	2219.67	4.82618e-05	2219.67	-6.5992e-05	2219.67	-0.000221785	2219.67	-0.000555285	2219.67	-0.000942396	2219.67	-0.00148
2220.63	0	2220.63	4.06689e-06	2220.63	1.87768e-05	2220.63	6.44195e-05	2220.63	-6.24827e-05	2220.63	4.86642e-05	2220.63	-6.55159e-05	2220.63	-0.000221365	2220.63	-0.00055345	2220.63	-0.00093967	2220.63	-0.00148
2221.59	0	2221.59	4.16914e-06	2221.59	1.92489e-05	2221.59	6.60392e-05	2221.59	-6.30771e-05	2221.59	4.90359e-05	2221.59	-6.50687e-05	2221.59	-0.000221132	2221.59	-0.000551838	2221.59	-0.00093665	2221.59	-0.00147
2222.56	0	2222.56	4.25189e-06	2222.56	1.9631e-05	2222.56	6.73499e-05	2222.56	-6.37798e-05	2222.56	4.93748e-05	2222.56	-6.46561e-05	2222.56	-0.000221103	2222.56	-0.000550483	2222.56	-0.000933415	2222.56	-0.00147
2223.52	0	2223.52	4.31665e-06	2223.52	1.993e-05	2223.52	6.83758e-05	2223.52	-6.45877e-05	2223.52	4.96879e-05	2223.52	-6.42703e-05	2223.52	-0.000221259	2223.52	-0.000549355	2223.52	-0.000930069	2223.52	-0.00147
2224.49	0	2224.49	4.36984e-06	2224.49	2.01756e-05	2224.49	6.92183e-05	2224.49	-6.54675e-05	2224.49	4.9989e-05	2224.49	-6.38936e-05	2224.49	-0.000221541	2224.49	-0.000548398	2224.49	-0.000926688	2224.49	-0.00146
2225.45	0	2225.45	4.42027e-06	2225.45	2.04084e-05	2225.45	7.00171e-05	2225.45	-6.63589e-05	2225.45	5.02902e-05	2225.45	-6.35073e-05	2225.45	-0.000221879	2225.45	-0.000547576	2225.45	-0.000923321	2225.45	-0.00146
2226.41	0	2226.41	4.47594e-06	2226.41	2.06654e-05	2226.41	7.08989e-05	2226.41	-6.71966e-05	2226.41	5.05991e-05	2226.41	-6.30987e-05	2226.41	-0.000222213	2226.41	-0.000546881	2226.41	-0.000920026	2226.41	-0.00146
2227.38	0	2227.38	4.5426e-06	2227.38	2.09732e-05	2227.38	7.19547e-05	2227.38	-6.79377e-05	2227.38	5.09201e-05	2227.38	-6.26668e-05	2227.38	-0.000222498	2227.38	-0.000546311	2227.38	-0.000916899	2227.38	-0.00145
2228.34	0	2228.34	4.62391e-06	2228.34	2.13486e-05	2228.34	7.32428e-05	2228.34	-6.85844e-05	2228.34	5.12558e-05	2228.34	-6.22279e-05	2228.34	-0.000222704	2228.34	-0.000545853	2228.34	-0.000914058	2228.34	-0.00145
2229.31	0	2229.31	4.72175e-06	2229.31	2.18003e-05	2229.31	7.47925e-05	2229.31	-6.91845e-05	2229.31	5.16062e-05	2229.31	-6.18169e-05	2229.31	-0.000222825	2229.31	-0.000545478	2229.31	-0.000911619	2229.31	-0.00145
2230.27	0	2230.27	4.83567e-06	2230.27	2.23263e-05	2230.27	7.65971e-05	2230.27	-6.98048e-05	2230.27	5.19694e-05	2230.27	-6.14791e-05	2230.27	-0.000222878	2230.27	-0.000545146	2230.27	-0.000909682	2230.27	-0.00145
2231.24	0	2231.24	4.96256e-06	2231.24	2.29122e-05	2231.24	7.8607e-05	2231.24	-7.04986e-05	2231.24	5.23423e-05	2231.24	-6.12576e-05	2231.24	-0.000222882	2231.24	-0.000544829	2231.24	-0.000908325	2231.24	-0.00144
2232.2	0	2232.2	5.09714e-06	2232.2	2.35335e-05	2232.2	8.07387e-05	2232.2	-7.12976e-05	2232.2	5.27205e-05	2232.2	-6.11814e-05	2232.2	-0.00022284	2232.2	-0.000544523	2232.2	-0.000907606	2232.2	-0.00144
2233.16	0	2233.16	5.23386e-06	2233.16	2.41647e-05	2233.16	8.29043e-05	2233.16	-7.22184e-05	2233.16	5.30979e-05	2233.16	-6.12591e-05	2233.16	-0.000222744	2233.16	-0.000544249	2233.16	-0.000907565	2233.16	-0.00144
2234.13	0	2234.13	5.36896e-06	2234.13	2.47885e-05	2234.13	8.50443e-05	2234.13	-7.32677e-05	2234.13	5.34666e-05	2234.13	-6.14831e-05	2234.13	-0.000222599	2234.13	-0.000544037	2234.13	-0.000908213	2234.13	-0.00144
2235.09	0	2235.09	5.50076e-06	2235.09	2.5397e-05	2235.09	8.7132e-05	2235.09	-7.44351e-05	2235.09	5.38183e-05	2235.09	-6.184e-05	2235.09	-0.000222442	2235.09	-0.000543915	2235.09	-0.000909526	2235.09	-0.00144
2236.06	0	2236.06	5.62783e-06	2236.06	2.59837e-05	2236.06	8.91448e-05	2236.06	-7.56875e-05	2236.06	5.41485e-05	2236.06	-6.23201e-05	2236.06	-0.000222345	2236.06	-0.000543911	2236.06	-0.000911439	2236.06	-0.00144
2237.02	0	2237.02	5.74711e-06	2237.02	2.65344e-05	2237.02	9.10343e-05	2237.02	-7.69706e-05	2237.02	5.44587e-05	2237.02	-6.29151e-05	2237.02	-0.000222381	2237.02	-0.000544039	2237.02	-0.000913841	2237.02	-0.00144
2237.99	0	2237.99	5.85419e-06	2237.99	2.70288e-05	2237.99	9.27304e-05	2237.99	-7.82172e-05	2237.99	5.47555e-05	2237.99	-6.36112e-05	2237.99	-0.000222594	2237.99	-0.000544299	2237.99	-0.000916568	2237.99	-0.00144
2238.95	0	2238.95	5.94524e-06	2238.95	2.74492e-05	2238.95	9.41727e-05	2238.95	-7.93586e-05	2238.95	5.50473e-05	2238.95	-6.43848e-05	2238.95	-0.000222974	2238.95	-0.00054468	2238.95	-0.000919404	2238.95	-0.00144
2239.91	0	2239.91	6.01834e-06	2239.91	2.77867e-05	2239.91	9.53305e-05	2239.91	-8.03409e-05	2239.91	5.53434e-05	2239.91	-6.52029e-05	2239.91	-0.000223465	2239.91	-0.000545172	2239.91	-0.000922111	2239.91	-0.00144
2240.88	0	2240.88	6.07355e-06	2240.88	2.80416e-05	2240.88	9.62051e-05	2240.88	-8.11338e-05	2240.88	5.56546e-05	2240.88	-6.60211e-05	2240.88	-0.000223975	2240.88	-0.000545761	2240.88	-0.000924492	2240.88	-0.00144
2241.84	0	2241.84	6.11315e-06	2241.84	2.82244e-05	2241.84	9.68323e-05	2241.84	-8.17235e-05	2241.84	5.59952e-05	2241.84	-6.6781e-05	2241.84	-0.00022441	2241.84	-0.000546413	2241.84	-0.000926435	2241.84	-0.00144
2242.81	0	2242.81	6.1424e-06	2242.81	2.83594e-05	2242.81	9.72956e-05	2242.81	-8.20968e-05	2242.81	5.63813e-05	2242.81	-6.74198e-05	2242.81	-0.000224691	2242.81	-0.000547074	2242.81	-0.000927887	2242.81	-0.00144
2243.77	0	2243.77	6.16926e-06	2243.77	2.84835e-05	2243.77	9.77211e-05	2243.77	-8.22389e-05	2243.77	5.68254e-05	2243.77	-6.78876e-05	2243.77	-0.000224774	2243.77	-0.00054769	2243.77	-0.000928793	2243.77	-0.00144
2244.74	0	2244.74	6.20211e-06	2244.74	2.86351e-05	2244.74	9.82414e-05	2244.74	-8.21518e-05	2244.74	5.73327e-05	2244.74	-6.81559e-05	2244.74	-0.00022465	2244.74	-0.000548217	2244.74	-0.000929076	2244.74	-0.00144
2245.7	0	2245.7	6.24622e-06	2245.7	2.88388e-05	2245.7	9.89402e-05	2245.7	-8.18734e-05	2245.7	5.79019e-05	2245.7	-6.82163e-05	2245.7	-0.00022434	2245.7	-0.000548625	2245.7	-0.000928694	2245.7	-0.00144
2246.66	0	2246.66	6.30153e-06	2246.66	2.90942e-05	2246.66	9.98163e-05	2246.66	-8.14869e-05	2246.66	5.85254e-05	2246.66	-6.80833e-05	2246.66	-0.000223904	2246.66	-0.00054891	2246.66	-0.000927709	2246.66	-0.00144
2247.63	0	2247.63	6.36252e-06	2247.63	2.93757e-05	2247.63	0.000100782	2247.63	-8.1117e-05	2247.63	5.91865e-05	2247.63	-6.78087e-05	2247.63	-0.000223452	2247.63	-0.000549102	2247.63	-0.000926296	2247.63	-0.00144
2248.59	0	2248.59	6.42037e-06	2248.59	2.96428e-05	2248.59	0.000101699	2248.59	-8.09139e-05	2248.59	5.98572e-05	2248.59	-6.74853e-05	2248.59	-0.000223116	2248.59	-0.000549267	2248.59	-0.000924695	2248.59	-0.00144
2249.56	0	2249.56	6.46604e-06	2249.56	2.98537e-05	2249.56	0.000102422	2249.56	-8.10211e-05	2249.56	6.05039e-05	2249.56	-6.72242e-05	2249.56	-0.000223016	2249.56	-0.000549477	2249.56	-0.000923139	2249.56	-0.00144
2250.52	0	2250.52	6.49272e-06	2250.52	2.99769e-05	2250.52	0.000102845	2250.52	-8.15392e-05	2250.52	6.10941e-05	2250.52	-6.71215e-05	2250.52	-0.000223221	2250.52	-0.00054981	2250.52	-0.000921814	2250.52	-0.00144
2251.49	0	2251.49	6.49651e-06	2251.49	2.99944e-05	2251.49	0.000102905	2251.49	-8.25079e-05	2251.49	6.16023e-05	2251.49	-6.72381e-05	2251.49	-0.000223764	2251.49	-0.000550361	2251.49	-0.000920858	2251.49	-0.00145
2252.45	0	2252.45	6.47595e-06	2252.45	2.98995e-05	2252.45	0.000102579	2252.45	-8.39136e-05	2252.45	6.20094e-05	2252.45	-6.7602e-05	2252.45	-0.000224667	2252.45	-0.000551247	2252.45	-0.000920388	2252.45	-0.00145
2253.41	0	2253.41	6.43156e-06	2253.41	2.96945e-05	2253.41	0.000101876	2253.41	-8.571e-05	2253.41	6.23032e-05	2253.41	-6.82197e-05	2253.41	-0.00022596	2253.41	-0.000552564	2253.41	-0.000920515	2253.41	-0.00145
2254.38	0	2254.38	6.36546e-06	2254.38	2.93893e-05	2254.38	0.000100829	2254.38	-8.7829e-05	2254.38	6.24806e-05	2254.38	-6.90858e-05	2254.38	-0.000227683	2254.38	-0.000554351	2254.38	-0.000921339	2254.38	-0.00146
2255.34	0	2255.34	6.28087e-06	2255.34	2.89988e-05	2255.34	9.9489e-05	2255.34	-9.01887e-05	2255.34	6.25492e-05	2255.34	-7.01892e-05	2255.34	-0.000229858	2255.34	-0.000556584	2255.34	-0.000922903	2255.34	-0.00146
2256.31	0	2256.31	6.18147e-06	2256.31	2.85399e-05	2256.31	9.79145e-05	2256.31	-9.27009e-05	2256.31	6.25248e-05	2256.31	-7.15113e-05	2256.31	-0.000232464	2256.31	-0.000559197	2256.31	-0.000925153	2256.31	-0.00146
2257.27	0	2257.27	6.07195e-06	2257.27	2.80342e-05	2257.27	9.61796e-05	2257.27	-9.52719e-05	2257.27	6.24299e-05	2257.27	-7.30212e-05	2257.27	-0.000235404	2257.27	-0.000562093	2257.27	-0.000927938	2257.27	-0.00147
2258.24	0	2258.24	5.95888e-06	2258.24	2.75121e-05	2258.24	9.43886e-05	2258.24	-9.77983e-05	2258.24	6.22908e-05	2258.24	-7.46711e-05	2258.24	-0.000238508	2258.24	-0.000565147	2258.24	-0.000931055	2258.24	-0.00147
2259.2	0	2259.2	5.85058e-06	2259.2	2.70121e-05	2259.2	9.26731e-05	2259.2	-0.00010017	2259.2	6.21343e-05	2259.2	-7.63967e-05	2259.2	-0.000241573	2259.2	-0.000568215	2259.2	-0.000934279	2259.2	-0.00147
2260.16	0	2260.16	5.75513e-06	2260.16	2.65715e-05	2260.16	9.11613e-05	2260.16	-0.00010228	2260.16	6.19863e-05	2260.16	-7.81201e-05	2260.16	-0.000244417	2260.16	-0.000571153	2260.16	-0.000937394	2260.16	-0.00147
2261.13	0	2261.13	5.67867e-06	2261.13	2.62184e-05	2261.13	8.99501e-05	2261.13	-0.000104046	2261.13	6.18725e-05	2261.13	-7.97556e-05	2261.13	-0.000246917	2261.13	-0.000573839	2261.13	-0.000940232	2261.13	-0.00147
2262.09	0	2262.09	5.62504e-06	2262.09	2.59708e-05	2262.09	8.91006e-05	2262.09	-0.000105424	2262.09	6.18185e-05	2262.09	-8.12243e-05	2262.09	-0.000249019	2262.09	-0.0005762	2262.09	-0.000942694	2262.09	-0.00147
2263.06	0	2263.06	5.59646e-06	2263.06	2.58389e-05	2263.06	8.8648e-05	2263.06	-0.000106421	2263.06	6.18455e-05	2263.06	-8.24722e-05	2263.06	-0.000250733	2263.06	-0.000578232	2263.06	-0.000944747	2263.06	-0.00147
2264.02	0	2264.02	5.5932e-06	2264.02	2.58238e-05	2264.02	8.85963e-05	2264.02	-0.000107102	2264.02	6.19633e-05	2264.02	-8.34793e-05	2264.02	-0.00025211	2264.02	-0.000579986	2264.02	-0.000946399	2264.02	-0.00147
2264.98	0	2264.98	5.61221e-06	2264.98	2.59116e-05	2264.98	8.88974e-05	2264.98	-0.000107578	2264.98	6.21674e-05	2264.98	-8.42544e-05	2264.98	-0.000253227	2264.98	-0.000581522	2264.98	-0.000947705	2264.98	-0.00147
2265.95	0	2265.95	5.64647e-06	2265.95	2.60698e-05	2265.95	8.94401e-05	2265.95	-0.00010798	2265.95	6.24425e-05	2265.95	-8.48247e-05	2265.95	-0.000254178	2265.95	-0.000582888	2265.95	-0.000948782	2265.95	-0.00147
2266.91	0	2266.91	5.68641e-06	2266.91	2.62541e-05	2266.91	9.00727e-05	2266.91	-0.000108445	2266.91	6.27677e-05	2266.91	-8.52345e-05	2266.91	-0.000255078	2266.91	-0.000584128	2266.91	-0.000949801	2266.91	-0.00147
2267.88	0	2267.88	5.72303e-06	2267.88	2.64232e-05	2267.88	9.06528e-05	2267.88	-0.000109103	2267.88	6.31208e-05	2267.88	-8.55458e-05	2267.88	-0.000256053	2267.88	-0.00058532	2267.88	-0.000950956	2267.88	-0.00147
2268.84	0	2268.84	5.75077e-06	2268.84	2.65513e-05	2268.84	9.10922e-05	2268.84	-0.000110062	2268.84	6.34796e-05	2268.84	-8.5832e-05	2268.84	-0.000257218	2268.84	-0.000586584	2268.84	-0.000952424	2268.84	-0.00147
2269.81	0	2269.81	5.7681e-06	2269.81	2.66313e-05	2269.81	9.13666e-05	2269.81	-0.000111386	2269.81	6.38238e-05	2269.81	-8.61614e-05	2269.81	-0.000258656	2269.81	-0.000588063	2269.81	-0.000954359	2269.81	-0.00148
2270.77	0	2270.77	5.77599e-06	2270.77	2.66677e-05	2270.77	9.14917e-05	2270.77	-0.000113089	2270.77	6.41354e-05	2270.77	-8.65847e-05	2270.77	-0.000260409	2270.77	-0.000589904	2270.77	-0.000956881	2270.77	-0.00148
2271.73	0	2271.73	5.77602e-06	2271.73	2.66679e-05	2271.73	9.14921e-05	2271.73	-0.000115143	2271.73	6.43958e-05	2271.73	-8.71376e-05	2271.73	-0.000262485	2271.73	-0.000592219	2271.73	-0.000960061	2271.73	-0.00149
2272.7	0	2272.7	5.76945e-06	2272.7	2.66375e-05	2272.7	9.13881e-05	2272.7	-0.000117498	2272.7	6.45868e-05	2272.7	-8.78513e-05	2272.7	-0.000264881	2272.7	-0.000595044	2272.7	-0.000963917	2272.7	-0.00149
2273.66	0	2273.66	5.75719e-06	2273.66	2.6581e-05	2273.66	9.11939e-05	2273.66	-0.000120094	2273.66	6.46941e-05	2273.66	-8.87614e-05	2273.66	-0.000267585	2273.66	-0.000598341	2273.66	-0.000968418	2273.66	-0.0015
2274.63	0	2274.63	5.73982e-06	2274.63	2.65008e-05	2274.63	9.09188e-05	2274.63	-0.000122873	2274.63	6.471e-05	2274.63	-8.99079e-05	2274.63	-0.000270585	2274.63	-0.000602042	2274.63	-0.000973491	2274.63	-0.0015
2275.59	0	2275.59	5.71837e-06	2275.59	2.64017e-05	2275.59	9.0579e-05	2275.59	-0.000125788	2275.59	6.46324e-05	2275.59	-9.13269e-05	2275.59	-0.000273844	2275.59	-0.000606097	2275.59	-0.000979018	2275.59	-0.00151
2276.55	0	2276.55	5.69582e-06	2276.55	2.62976e-05	2276.55	9.02218e-05	2276.55	-0.000128795	2276.55	6.44629e-05	2276.55	-9.30376e-05	2276.55	-0.000277286	2276.55	-0.000610467	2276.55	-0.00098483	2276.55	-0.00152
2277.52	0	2277.52	5.67739e-06	2277.52	2.62125e-05	2277.52	8.99299e-05	2277.52	-0.000131835	2277.52	6.42045e-05	2277.52	-9.50322e-05	2277.52	-0.000280795	2277.52	-0.000615084	2277.52	-0.000990725	2277.52	-0.00152
2278.48	0	2278.48	5.66808e-06	2278.48	2.61695e-05	2278.48	8.97824e-05	2278.48	-0.000134824	2278.48	6.38616e-05	2278.48	-9.72711e-05	2278.48	-0.000284256	2278.48	-0.000619834	2278.48	-0.000996493	2278.48	-0.00153
2279.45	0	2279.45	5.66911e-06	2279.45	2.61743e-05	2279.45	8.97986e-05	2279.45	-0.000137661	2279.45	6.34412e-05	2279.45	-9.96857e-05	2279.45	-0.000287587	2279.45	-0.000624589	2279.45	-0.001	2279.45	-0.00154
2280.41	0	2280.41	5.6768e-06	2280.41	2.62098e-05	2280.41	8.99205e-05	2280.41	-0.000140251	2280.41	6.29566e-05	2280.41	-0.000102191	2280.41	-0.000290753	2280.41	-0.000629245	2280.41	-0.00101	2280.41	-0.00154
2281.38	0	2281.38	5.68471e-06	2281.38	2.62463e-05	2281.38	9.00458e-05	2281.38	-0.000142539	2281.38	6.24274e-05	2281.38	-0.000104716	2281.38	-0.000293764	2281.38	-0.000633755	2281.38	-0.00101	2281.38	-0.00155
2282.34	0	2282.34	5.68629e-06	2282.34	2.62536e-05	2282.34	9.00709e-05	2282.34	-0.00014453	2282.34	6.18686e-05	2282.34	-0.000107226	2282.34	-0.000296667	2282.34	-0.000638154	2282.34	-0.00102	2282.34	-0.00156
2283.3	0	2283.3	5.67599e-06	2283.3	2.6206e-05	2283.3	8.99077e-05	2283.3	-0.000146283	2283.3	6.12777e-05	2283.3	-0.000109727	2283.3	-0.000299538	2283.3	-0.000642546	2283.3	-0.00102	2283.3	-0.00156
2284.27	0	2284.27	5.64919e-06	2284.27	2.60823e-05	2284.27	8.94832e-05	2284.27	-0.000147887	2284.27	6.06351e-05	2284.27	-0.000112233	2284.27	-0.000302456	2284.27	-0.000647051	2284.27	-0.00102	2284.27	-0.00157
2285.23	0	2285.23	5.60219e-06	2285.23	2.58653e-05	2285.23	8.87386e-05	2285.23	-0.000149412	2285.23	5.99172e-05	2285.23	-0.000114729	2285.23	-0.000305485	2285.23	-0.00065174	2285.23	-0.00102	2285.23	-0.00158
2286.2	0	2286.2	5.53234e-06	2286.2	2.55428e-05	2286.2	8.76323e-05	2286.2	-0.0001509	2286.2	5.91041e-05	2286.2	-0.000117166	2286.2	-0.000308673	2286.2	-0.000656633	2286.2	-0.00103	2286.2	-0.00158
2287.16	0	2287.16	5.43852e-06	2287.16	2.51096e-05	2287.16	8.61461e-05	2287.16	-0.000152382	2287.16	5.81771e-05	2287.16	-0.000119485	2287.16	-0.000312073	2287.16	-0.000661725	2287.16	-0.00103	2287.16	-0.00159
2288.13	0	2288.13	5.32182e-06	2288.13	2.45708e-05	2288.13	8.42976e-05	2288.13	-0.000153889	2288.13	5.71201e-05	2288.13	-0.000121631	2288.13	-0.000315721	2288.13	-0.000667016	2288.13	-0.00103	2288.13	-0.00159
2289.09	0	2289.09	5.18587e-06	2289.09	2.39432e-05	2289.09	8.21442e-05	2289.09	-0.000155448	2289.09	5.59309e-05	2289.09	-0.000123556	2289.09	-0.000319594	2289.09	-0.000672475	2289.09	-0.00103	2289.09	-0.0016
2290.05	0	2290.05	5.03532e-06	2290.05	2.32481e-05	2290.05	7.97595e-05	2290.05	-0.000157066	2290.05	5.46277e-05	2290.05	-0.000125217	2290.05	-0.000323586	2290.05	-0.000678005	2290.05	-0.00103	2290.05	-0.0016
2291.02	0	2291.02	4.87358e-06	2291.02	2.25013e-05	2291.02	7.71975e-05	2291.02	-0.000158736	2291.02	5.32414e-05	2291.02	-0.000126582	2291.02	-0.000327543	2291.02	-0.000683425	2291.02	-0.00104	2291.02	-0.00161
2291.98	0	2291.98	4.70225e-06	2291.98	2.17103e-05	2291.98	7.44836e-05	2291.98	-0.000160451	2291.98	5.18039e-05	2291.98	-0.000127635	2291.98	-0.000331329	2291.98	-0.00068849	2291.98	-0.00104	2291.98	-0.00161
2292.95	0	2292.95	4.52291e-06	2292.95	2.08823e-05	2292.95	7.16429e-05	2292.95	-0.000162212	2292.95	5.0344e-05	2292.95	-0.000128377	2292.95	-0.000334888	2292.95	-0.000692955	2292.95	-0.00104	2292.95	-0.00162
2293.91	0	2293.91	4.33886e-06	2293.91	2.00325e-05	2293.91	6.87276e-05	2293.91	-0.000164044	2293.91	4.88941e-05	2293.91	-0.000128834	2293.91	-0.000338247	2293.91	-0.000696651	2293.91	-0.00104	2293.91	-0.00162
2294.88	0	2294.88	4.15524e-06	2294.88	1.91848e-05	2294.88	6.5819e-05	2294.88	-0.000165986	2294.88	4.7491e-05	2294.88	-0.000129057	2294.88	-0.000341464	2294.88	-0.00069953	2294.88	-0.00104	2294.88	-0.00163
2295.84	0	2295.84	3.97845e-06	2295.84	1.83685e-05	2295.84	6.30186e-05	2295.84	-0.000168079	2295.84	4.6165e-05	2295.84	-0.000129116	2295.84	-0.000344574	2295.84	-0.00070163	2295.84	-0.00104	2295.84	-0.00164
2296.8	0	2296.8	3.81572e-06	2296.8	1.76172e-05	2296.8	6.0441e-05	2296.8	-0.000170341	2296.8	4.49306e-05	2296.8	-0.0001291	2296.8	-0.000347564	2296.8	-0.000703012	2296.8	-0.00105	2296.8	-0.00165
2297.77	0	2297.77	3.67371e-06	2297.77	1.69615e-05	2297.77	5.81915e-05	2297.77	-0.000172757	2297.77	4.37906e-05	2297.77	-0.000129104	2297.77	-0.000350403	2297.77	-0.000703749	2297.77	-0.00105	2297.77	-0.00165
2298.73	0	2298.73	3.55577e-06	2298.73	1.6417e-05	2298.73	5.63234e-05	2298.73	-0.000175286	2298.73	4.27441e-05	2298.73	-0.000129205	2298.73	-0.000353087	2298.73	-0.000703986	2298.73	-0.00105	2298.73	-0.00166
2299.7	0	2299.7	3.45999e-06	2299.7	1.59748e-05	2299.7	5.48062e-05	2299.7	-0.000177884	2299.7	4.17821e-05	2299.7	-0.000129455	2299.7	-0.000355675	2299.7	-0.000704014	2299.7	-0.00105	2299.7	-0.00167
2300.66	0	2300.66	3.3804e-06	2300.66	1.56073e-05	2300.66	5.35455e-05	2300.66	-0.000180522	2300.66	4.08753e-05	2300.66	-0.000129893	2300.66	-0.000358278	2300.66	-0.000704264	2300.66	-0.00105	2300.66	-0.00168
2301.62	0	2301.62	3.3105e-06	2301.62	1.52846e-05	2301.62	5.24383e-05	2301.62	-0.000183184	2301.62	3.99729e-05	2301.62	-0.000130564	2301.62	-0.000361017	2301.62	-0.000705228	2301.62	-0.00106	2301.62	-0.00169
2302.59	0	2302.59	3.24662e-06	2302.59	1.49896e-05	2302.59	5.14264e-05	2302.59	-0.00018585	2302.59	3.90245e-05	2302.59	-0.000131507	2302.59	-0.000363968	2302.59	-0.000707339	2302.59	-0.00106	2302.59	-0.0017
2303.55	0	2303.55	3.18912e-06	2303.55	1.47242e-05	2303.55	5.05157e-05	2303.55	-0.000188494	2303.55	3.80129e-05	2303.55	-0.00013272	2303.55	-0.000367123	2303.55	-0.000710861	2303.55	-0.00107	2303.55	-0.00171
2304.52	0	2304.52	3.14163e-06	2304.52	1.45049e-05	2304.52	4.97634e-05	2304.52	-0.000191071	2304.52	3.69674e-05	2304.52	-0.000134129	2304.52	-0.000370395	2304.52	-0.000715869	2304.52	-0.00108	2304.52	-0.00172
2305.48	0	2305.48	3.10836e-06	2305.48	1.43513e-05	2305.48	4.92363e-05	2305.48	-0.000193527	2305.48	3.5927e-05	2305.48	-0.000135634	2305.48	-0.0003737	2305.48	-0.000722361	2305.48	-0.00109	2305.48	-0.00173
2306.45	0	2306.45	3.09135e-06	2306.45	1.42727e-05	2306.45	4.89669e-05	2306.45	-0.000195823	2306.45	3.48928e-05	2306.45	-0.000137175	2306.45	-0.000377039	2306.45	-0.000730392	2306.45	-0.0011	2306.45	-0.00174
2307.41	0	2307.41	3.08944e-06	2307.41	1.4264e-05	2307.41	4.89368e-05	2307.41	-0.000197946	2307.41	3.38316e-05	2307.41	-0.000138765	2307.41	-0.000380494	2307.41	-0.000740027	2307.41	-0.00111	2307.41	-0.00175
2308.38	0	2308.38	3.09996e-06	2308.38	1.43125e-05	2308.38	4.91033e-05	2308.38	-0.000199883	2308.38	3.27369e-05	2308.38	-0.000140447	2308.38	-0.000384126	2308.38	-0.000751143	2308.38	-0.00112	2308.38	-0.00176
2309.34	0	2309.34	3.12005e-06	2309.34	1.44053e-05	2309.34	4.94215e-05	2309.34	-0.000201607	2309.34	3.1665e-05	2309.34	-0.00014224	2309.34	-0.000387888	2309.34	-0.000763306	2309.34	-0.00113	2309.34	-0.00177
2310.3	0	2310.3	3.14611e-06	2310.3	1.45256e-05	2310.3	4.98344e-05	2310.3	-0.000203076	2310.3	3.06985e-05	2310.3	-0.00014412	2310.3	-0.000391649	2310.3	-0.000775892	2310.3	-0.00114	2310.3	-0.00178
2311.27	0	2311.27	3.1736e-06	2311.27	1.46525e-05	2311.27	5.02698e-05	2311.27	-0.000204271	2311.27	2.98864e-05	2311.27	-0.000146017	2311.27	-0.000395286	2311.27	-0.00078828	2311.27	-0.00115	2311.27	-0.00179
2312.23	0	2312.23	3.19893e-06	2312.23	1.47695e-05	2312.23	5.0671e-05	2312.23	-0.000205203	2312.23	2.92356e-05	2312.23	-0.000147828	2312.23	-0.00039877	2312.23	-0.000799934	2312.23	-0.00116	2312.23	-0.0018
2313.2	0	2313.2	3.22142e-06	2313.2	1.48733e-05	2313.2	5.10273e-05	2313.2	-0.000205891	2313.2	2.87496e-05	2313.2	-0.000149426	2313.2	-0.000402186	2313.2	-0.000810387	2313.2	-0.00117	2313.2	-0.0018
2314.16	0	2314.16	3.2427e-06	2314.16	1.49715e-05	2314.16	5.13643e-05	2314.16	-0.000206346	2314.16	2.84439e-05	2314.16	-0.000150704	2314.16	-0.000405684	2314.16	-0.00081929	2314.16	-0.00118	2314.16	-0.00181
2315.12	0	2315.12	3.26547e-06	2315.12	1.50767e-05	2315.12	5.1725e-05	2315.12	-0.000206568	2315.12	2.83177e-05	2315.12	-0.000151595	2315.12	-0.000409399	2315.12	-0.000826446	2315.12	-0.00119	2315.12	-0.00181
2316.09	0	2316.09	3.29303e-06	2316.09	1.52039e-05	2316.09	5.21616e-05	2316.09	-0.000206566	2316.09	2.8323e-05	2316.09	-0.000152075	2316.09	-0.000413398	2316.09	-0.000831745	2316.09	-0.00119	2316.09	-0.00182
2317.05	0	2317.05	3.32742e-06	2317.05	1.53627e-05	2317.05	5.27063e-05	2317.05	-0.000206367	2317.05	2.83717e-05	2317.05	-0.000152147	2317.05	-0.000417705	2317.05	-0.000835074	2317.05	-0.00119	2317.05	-0.00181
2318.02	0	2318.02	3.36475e-06	2318.02	1.5535e-05	2318.02	5.32976e-05	2318.02	-0.000206015	2318.02	2.83593e-05	2318.02	-0.000151824	2318.02	-0.000422386	2318.02	-0.000836384	2318.02	-0.0012	2318.02	-0.00181
2318.98	0	2318.98	3.39237e-06	2318.98	1.56626e-05	2318.98	5.37351e-05	2318.98	-0.000205568	2318.98	2.81668e-05	2318.98	-0.000151122	2318.98	-0.000427613	2318.98	-0.000835886	2318.98	-0.0012	2318.98	-0.00181
2319.95	0	2319.95	3.39267e-06	2319.95	1.56639e-05	2319.95	5.37398e-05	2319.95	-0.000205096	2319.95	2.76493e-05	2319.95	-0.0001501	2319.95	-0.000433633	2319.95	-0.00083413	2319.95	-0.0012	2319.95	-0.0018
2320.91	0	2320.91	3.35139e-06	2320.91	1.54734e-05	2320.91	5.3086e-05	2320.91	-0.000204673	2320.91	2.66696e-05	2320.91	-0.000148859	2320.91	-0.000440624	2320.91	-0.000831812	2320.91	-0.0012	2320.91	-0.00179
2321.87	0	2321.87	3.26217e-06	2321.87	1.50614e-05	2321.87	5.16728e-05	2321.87	-0.000204356	2321.87	2.51576e-05	2321.87	-0.000147496	2321.87	-0.000448547	2321.87	-0.000829509	2321.87	-0.00121	2321.87	-0.00178
2322.84	0	2322.84	3.12495e-06	2322.84	1.44279e-05	2322.84	4.94992e-05	2322.84	-0.000204185	2322.84	2.31235e-05	2322.84	-0.000146047	2322.84	-0.000457117	2322.84	-0.000827521	2322.84	-0.00121	2322.84	-0.00178
2323.8	0	2323.8	2.94564e-06	2323.8	1.36e-05	2323.8	4.6659e-05	2323.8	-0.000204184	2323.8	2.06354e-05	2323.8	-0.000144516	2323.8	-0.000465907	2323.8	-0.000825917	2323.8	-0.00122	2323.8	-0.00177
2324.77	0	2324.77	2.73566e-06	2324.77	1.26306e-05	2324.77	4.33329e-05	2324.77	-0.000204383	2324.77	1.7793e-05	2324.77	-0.000142973	2324.77	-0.000474561	2324.77	-0.000824741	2324.77	-0.00123	2324.77	-0.00176
2325.73	0	2325.73	2.50702e-06	2325.73	1.15749e-05	2325.73	3.97112e-05	2325.73	-0.000204833	2325.73	1.46999e-05	2325.73	-0.000141592	2325.73	-0.000482888	2325.73	-0.000824186	2325.73	-0.00124	2325.73	-0.00176
2326.7	0	2326.7	2.26884e-06	2326.7	1.04752e-05	2326.7	3.59384e-05	2326.7	-0.000205607	2326.7	1.14493e-05	2326.7	-0.000140584	2326.7	-0.000490765	2326.7	-0.000824509	2326.7	-0.00125	2326.7	-0.00175
2327.66	0	2327.66	2.0283e-06	2327.66	9.36466e-06	2327.66	3.21283e-05	2327.66	-0.000206768	2327.66	8.1511e-06	2327.66	-0.000140108	2327.66	-0.000497985	2327.66	-0.000825789	2327.66	-0.00127	2327.66	-0.00175
2328.62	0	2328.62	1.79238e-06	2328.62	8.27542e-06	2328.62	2.83913e-05	2328.62	-0.000208333	2328.62	4.95341e-06	2328.62	-0.000140251	2328.62	-0.000504216	2328.62	-0.000827835	2328.62	-0.00128	2328.62	-0.00176
2329.59	0	2329.59	1.56836e-06	2329.59	7.24112e-06	2329.59	2.48428e-05	2329.59	-0.000210263	2329.59	2.01468e-06	2329.59	-0.000141044	2329.59	-0.000509088	2329.59	-0.000830328	2329.59	-0.00129	2329.59	-0.00176
2330.55	0	2330.55	1.36452e-06	2330.55	6.29998e-06	2330.55	2.1614e-05	2330.55	-0.000212485	2330.55	-5.43338e-07	2330.55	-0.000142464	2330.55	-0.000512309	2330.55	-0.000833017	2330.55	-0.00131	2330.55	-0.00177
2331.52	0	2331.52	1.19262e-06	2331.52	5.50635e-06	2331.52	1.88912e-05	2331.52	-0.000214916	2331.52	-2.63385e-06	2331.52	-0.000144396	2331.52	-0.000513715	2331.52	-0.000835776	2331.52	-0.00132	2331.52	-0.00179
2332.48	0	2332.48	1.06948e-06	2332.48	4.93779e-06	2332.48	1.69406e-05	2332.48	-0.000217455	2332.48	-4.15807e-06	2332.48	-0.00014659	2332.48	-0.000513238	2332.48	-0.000838505	2332.48	-0.00133	2332.48	-0.0018
2333.45	0	2333.45	1.01288e-06	2333.45	4.67645e-06	2333.45	1.6044e-05	2333.45	-0.000219985	2333.45	-5.00862e-06	2333.45	-0.000148754	2333.45	-0.000510911	2333.45	-0.000841104	2333.45	-0.00134	2333.45	-0.00181
2334.41	0	2334.41	1.03421e-06	2334.41	4.77496e-06	2334.41	1.63819e-05	2334.41	-0.000222368	2334.41	-5.13366e-06	2334.41	-0.000150666	2334.41	-0.000506897	2334.41	-0.000843491	2334.41	-0.00135	2334.41	-0.00183
2335.37	0	2335.37	1.13441e-06	2335.37	5.23759e-06	2335.37	1.79691e-05	2335.37	-0.000224464	2335.37	-4.58326e-06	2335.37	-0.000152236	2335.37	-0.000501507	2335.37	-0.000845539	2335.37	-0.00135	2335.37	-0.00184
2336.34	0	2336.34	1.30537e-06	2336.34	6.02688e-06	2336.34	2.0677e-05	2336.34	-0.000226169	2336.34	-3.47929e-06	2336.34	-0.00015359	2336.34	-0.000495228	2336.34	-0.000847023	2336.34	-0.00136	2336.34	-0.00185
2337.3	0	2337.3	1.53165e-06	2337.3	7.07161e-06	2337.3	2.42613e-05	2337.3	-0.000227448	2337.3	-1.97286e-06	2337.3	-0.000155031	2337.3	-0.000488681	2337.3	-0.000847745	2337.3	-0.00136	2337.3	-0.00185
2338.27	0	2338.27	1.78968e-06	2338.27	8.26295e-06	2338.27	2.83485e-05	2338.27	-0.000228327	2338.27	-2.71389e-07	2338.27	-0.000156824	2338.27	-0.000482503	2338.27	-0.000847846	2338.27	-0.00136	2338.27	-0.00185
2339.23	0	2339.23	2.05144e-06	2339.23	9.47148e-06	2339.23	3.24947e-05	2339.23	-0.000228854	2339.23	1.37504e-06	2339.23	-0.000159116	2339.23	-0.000477242	2339.23	-0.000847965	2339.23	-0.00136	2339.23	-0.00185
2340.2	0	2340.2	2.29234e-06	2340.2	1.05837e-05	2340.2	3.63107e-05	2340.2	-0.000229066	2340.2	2.74619e-06	2340.2	-0.000162103	2340.2	-0.000473373	2340.2	-0.000848916	2340.2	-0.00136	2340.2	-0.00185
2341.16	0	2341.16	2.49436e-06	2341.16	1.15165e-05	2341.16	3.95107e-05	2341.16	-0.000228997	2341.16	3.6611e-06	2341.16	-0.000165959	2341.16	-0.000471216	2341.16	-0.000851132	2341.16	-0.00135	2341.16	-0.00185
2342.12	0	2342.12	2.64913e-06	2342.12	1.2231e-05	2342.12	4.19622e-05	2342.12	-0.000228652	2342.12	4.03186e-06	2342.12	-0.000170806	2342.12	-0.000470797	2342.12	-0.000854556	2342.12	-0.00135	2342.12	-0.00184
2343.09	0	2343.09	2.75971e-06	2343.09	1.27416e-05	2343.09	4.37139e-05	2343.09	-0.000228033	2343.09	3.93469e-06	2343.09	-0.000176857	2343.09	-0.000471976	2343.09	-0.000859041	2343.09	-0.00134	2343.09	-0.00184
2344.05	0	2344.05	2.83398e-06	2344.05	1.30845e-05	2344.05	4.48902e-05	2344.05	-0.000227196	2344.05	3.49617e-06	2344.05	-0.000184349	2344.05	-0.000474722	2344.05	-0.000864734	2344.05	-0.00133	2344.05	-0.00183
2345.02	0	2345.02	2.87885e-06	2345.02	1.32917e-05	2345.02	4.5601e-05	2345.02	-0.000226248	2345.02	2.7615e-06	2345.02	-0.000193257	2345.02	-0.000479061	2345.02	-0.000872009	2345.02	-0.00132	2345.02	-0.00183
2345.98	0	2345.98	2.89949e-06	2345.98	1.33869e-05	2345.98	4.59279e-05	2345.98	-0.00022531	2345.98	1.72077e-06	2345.98	-0.000203287	2345.98	-0.000484885	2345.98	-0.000881159	2345.98	-0.00131	2345.98	-0.00182
2346.94	0	2346.94	2.90195e-06	2346.94	1.33983e-05	2346.94	4.59668e-05	2346.94	-0.000224503	2346.94	3.90042e-07	2346.94	-0.000214115	2346.94	-0.000491896	2346.94	-0.000892123	2346.94	-0.0013	2346.94	-0.00182
2347.91	0	2347.91	2.89242e-06	2347.91	1.33543e-05	2347.91	4.58159e-05	2347.91	-0.000223898	2347.91	-1.1474e-06	2347.91	-0.000225493	2347.91	-0.000499648	2347.91	-0.00090437	2347.91	-0.00129	2347.91	-0.00183
2348.87	0	2348.87	2.87156e-06	2348.87	1.3258e-05	2348.87	4.54855e-05	2348.87	-0.000223504	2348.87	-2.76898e-06	2348.87	-0.000237164	2348.87	-0.000507621	2348.87	-0.000917101	2348.87	-0.00128	2348.87	-0.00183
2349.84	0	2349.84	2.84686e-06	2349.84	1.3144e-05	2349.84	4.50943e-05	2349.84	-0.000223289	2349.84	-4.36241e-06	2349.84	-0.000248773	2349.84	-0.000515303	2349.84	-0.000929602	2349.84	-0.00127	2349.84	-0.00184
2350.8	0	2350.8	2.83076e-06	2350.8	1.30696e-05	2350.8	4.48392e-05	2350.8	-0.000223222	2350.8	-5.84438e-06	2350.8	-0.000259843	2350.8	-0.000522236	2350.8	-0.000941376	2350.8	-0.00126	2350.8	-0.00185
2351.77	0	2351.77	2.83601e-06	2351.77	1.30939e-05	2351.77	4.49224e-05	2351.77	-0.000223283	2351.77	-7.14786e-06	2351.77	-0.000269865	2351.77	-0.00052805	2351.77	-0.000952029	2351.77	-0.00126	2351.77	-0.00186
2352.73	0	2352.73	2.87104e-06	2352.73	1.32556e-05	2352.73	4.54772e-05	2352.73	-0.000223447	2352.73	-8.21445e-06	2352.73	-0.000278441	2352.73	-0.000532507	2352.73	-0.000961181	2352.73	-0.00125	2352.73	-0.00186
2353.69	0	2353.69	2.93762e-06	2353.69	1.3563e-05	2353.69	4.65319e-05	2353.69	-0.000223655	2353.69	-8.99145e-06	2353.69	-0.00028534	2353.69	-0.000535512	2353.69	-0.000968447	2353.69	-0.00124	2353.69	-0.00187
2354.66	0	2354.66	3.03151e-06	2354.66	1.39965e-05	2354.66	4.8019e-05	2354.66	-0.000223827	2354.66	-9.43335e-06	2354.66	-0.00029054	2354.66	-0.000537125	2354.66	-0.000973442	2354.66	-0.00124	2354.66	-0.00188
2355.62	0	2355.62	3.1453e-06	2355.62	1.45219e-05	2355.62	4.98216e-05	2355.62	-0.000223905	2355.62	-9.49869e-06	2355.62	-0.000294201	2355.62	-0.000537532	2355.62	-0.000975769	2355.62	-0.00124	2355.62	-0.00188
2356.59	0	2356.59	3.27062e-06	2356.59	1.51004e-05	2356.59	5.18066e-05	2356.59	-0.000223868	2356.59	-9.16704e-06	2356.59	-0.000296508	2356.59	-0.00053695	2356.59	-0.000975117	2356.59	-0.00123	2356.59	-0.00188
2357.55	0	2357.55	3.39851e-06	2357.55	1.56909e-05	2357.55	5.38324e-05	2357.55	-0.000223734	2357.55	-8.47144e-06	2357.55	-0.000297562	2357.55	-0.000535576	2357.55	-0.000971543	2357.55	-0.00123	2357.55	-0.00188
2358.51	0	2358.51	3.5212e-06	2358.51	1.62574e-05	2358.51	5.57758e-05	2358.51	-0.000223536	2358.51	-7.49339e-06	2358.51	-0.00029743	2358.51	-0.000533611	2358.51	-0.000965573	2358.51	-0.00123	2358.51	-0.00188
2359.48	0	2359.48	3.63333e-06	2359.48	1.67751e-05	2359.48	5.7552e-05	2359.48	-0.000223304	2359.48	-6.34829e-06	2359.48	-0.000296194	2359.48	-0.000531269	2359.48	-0.000957896	2359.48	-0.00123	2359.48	-0.00187
2360.44	0	2360.44	3.73299e-06	2360.44	1.72352e-05	2360.44	5.91305e-05	2360.44	-0.000223045	2360.44	-5.11714e-06	2360.44	-0.000293947	2360.44	-0.000528703	2360.44	-0.000949007	2360.44	-0.00124	2360.44	-0.00187
2361.41	0	2361.41	3.82289e-06	2361.41	1.76503e-05	2361.41	6.05546e-05	2361.41	-0.000222735	2361.41	-3.75759e-06	2361.41	-0.000290936	2361.41	-0.00052601	2361.41	-0.000939214	2361.41	-0.00124	2361.41	-0.00186
2362.37	0	2362.37	3.90655e-06	2362.37	1.80365e-05	2362.37	6.18798e-05	2362.37	-0.000222365	2362.37	-2.18119e-06	2362.37	-0.000287442	2362.37	-0.000523315	2362.37	-0.000928936	2362.37	-0.00124	2362.37	-0.00186
2363.34	0	2363.34	3.98814e-06	2363.34	1.84132e-05	2363.34	6.31722e-05	2363.34	-0.000221959	2363.34	-3.60583e-07	2363.34	-0.000283648	2363.34	-0.00052077	2363.34	-0.000918914	2363.34	-0.00124	2363.34	-0.00185
2364.3	0	2364.3	4.07354e-06	2364.3	1.88075e-05	2364.3	6.45248e-05	2364.3	-0.00022157	2364.3	1.6755e-06	2364.3	-0.000279586	2364.3	-0.000518514	2364.3	-0.000910069	2364.3	-0.00124	2364.3	-0.00185
2365.26	0	2365.26	4.16488e-06	2365.26	1.92293e-05	2365.26	6.59718e-05	2365.26	-0.000221275	2365.26	3.82812e-06	2365.26	-0.000275171	2365.26	-0.000516634	2365.26	-0.000903149	2365.26	-0.00125	2365.26	-0.00185
2366.23	0	2366.23	4.25885e-06	2366.23	1.96631e-05	2366.23	6.74602e-05	2366.23	-0.000221139	2366.23	5.93962e-06	2366.23	-0.000270307	2366.23	-0.000515096	2366.23	-0.000898423	2366.23	-0.00125	2366.23	-0.00185
2367.19	0	2367.19	4.34642e-06	2367.19	2.00674e-05	2367.19	6.88473e-05	2367.19	-0.000221189	2367.19	7.86754e-06	2367.19	-0.000265055	2367.19	-0.00051381	2367.19	-0.000895674	2367.19	-0.00125	2367.19	-0.00186
2368.16	0	2368.16	4.41563e-06	2368.16	2.03869e-05	2368.16	6.99435e-05	2368.16	-0.000221415	2368.16	9.50197e-06	2368.16	-0.000259688	2368.16	-0.000512773	2368.16	-0.000894466	2368.16	-0.00125	2368.16	-0.00187
2369.12	0	2369.12	4.46424e-06	2369.12	2.06114e-05	2369.12	7.07135e-05	2369.12	-0.000221786	2369.12	1.07495e-05	2369.12	-0.000254502	2369.12	-0.000512027	2369.12	-0.000894398	2369.12	-0.00126	2369.12	-0.00188
2370.09	0	2370.09	4.49176e-06	2370.09	2.07385e-05	2370.09	7.11495e-05	2370.09	-0.000222279	2370.09	1.15068e-05	2370.09	-0.00024969	2370.09	-0.000511564	2370.09	-0.000895243	2370.09	-0.00126	2370.09	-0.00189
2371.05	0	2371.05	4.49704e-06	2371.05	2.07628e-05	2371.05	7.1233e-05	2371.05	-0.000222896	2371.05	1.16703e-05	2371.05	-0.000245401	2371.05	-0.000511331	2371.05	-0.000896964	2371.05	-0.00127	2371.05	-0.0019
2372.01	0	2372.01	4.47676e-06	2372.01	2.06692e-05	2372.01	7.09119e-05	2372.01	-0.00022365	2372.01	1.11747e-05	2372.01	-0.000241834	2372.01	-0.000511313	2372.01	-0.000899627	2372.01	-0.00128	2372.01	-0.00191
2372.98	0	2372.98	4.42609e-06	2372.98	2.04353e-05	2372.98	7.01093e-05	2372.98	-0.000224528	2372.98	1.00298e-05	2372.98	-0.000239283	2372.98	-0.000511596	2372.98	-0.000903281	2372.98	-0.00129	2372.98	-0.00192
2373.94	0	2373.94	4.34176e-06	2373.94	2.00459e-05	2373.94	6.87735e-05	2373.94	-0.000225474	2373.94	8.33891e-06	2373.94	-0.000238069	2373.94	-0.000512338	2373.94	-0.00090788	2373.94	-0.0013	2373.94	-0.00193
2374.91	0	2374.91	4.22626e-06	2374.91	1.95126e-05	2374.91	6.69439e-05	2374.91	-0.000226405	2374.91	6.29029e-06	2374.91	-0.000238398	2374.91	-0.000513668	2374.91	-0.000913209	2374.91	-0.00131	2374.91	-0.00194
2375.87	0	2375.87	4.08901e-06	2375.87	1.8879e-05	2375.87	6.47699e-05	2375.87	-0.000227263	2375.87	4.10503e-06	2375.87	-0.000240308	2375.87	-0.000515625	2375.87	-0.000918932	2375.87	-0.00132	2375.87	-0.00195
2376.84	0	2376.84	3.94295e-06	2376.84	1.82046e-05	2376.84	6.24563e-05	2376.84	-0.000228033	2376.84	1.96298e-06	2376.84	-0.000243672	2376.84	-0.000518157	2376.84	-0.000924755	2376.84	-0.00133	2376.84	-0.00196
2377.8	0	2377.8	3.79941e-06	2377.8	1.75419e-05	2377.8	6.01826e-05	2377.8	-0.000228717	2377.8	-3.08952e-08	2377.8	-0.000248172	2377.8	-0.000521123	2377.8	-0.0009305	2377.8	-0.00134	2377.8	-0.00196
2378.76	0	2378.76	3.66618e-06	2378.76	1.69268e-05	2378.76	5.80723e-05	2378.76	-0.000229301	2378.76	-1.79621e-06	2378.76	-0.000253427	2378.76	-0.00052436	2378.76	-0.000936041	2378.76	-0.00134	2378.76	-0.00197
2379.73	0	2379.73	3.54907e-06	2379.73	1.63861e-05	2379.73	5.62173e-05	2379.73	-0.000229755	2379.73	-3.20444e-06	2379.73	-0.000259196	2379.73	-0.000527775	2379.73	-0.000941165	2379.73	-0.00135	2379.73	-0.00197
2380.69	0	2380.69	3.45175e-06	2380.69	1.59368e-05	2380.69	5.46758e-05	2380.69	-0.000230062	2380.69	-4.11138e-06	2380.69	-0.000265351	2380.69	-0.000531325	2380.69	-0.000945596	2380.69	-0.00136	2380.69	-0.00197
2381.66	0	2381.66	3.37601e-06	2381.66	1.5587e-05	2381.66	5.3476e-05	2381.66	-0.000230221	2381.66	-4.41541e-06	2381.66	-0.000271699	2381.66	-0.000534905	2381.66	-0.000949265	2381.66	-0.00136	2381.66	-0.00197
2382.62	0	2382.62	3.32378e-06	2382.62	1.53459e-05	2382.62	5.26487e-05	2382.62	-0.000230249	2382.62	-4.05856e-06	2382.62	-0.000278061	2382.62	-0.000538421	2382.62	-0.000952483	2382.62	-0.00136	2382.62	-0.00196
2383.59	0	2383.59	3.29416e-06	2383.59	1.52091e-05	2383.59	5.21795e-05	2383.59	-0.000230202	2383.59	-3.08962e-06	2383.59	-0.000284201	2383.59	-0.000541873	2383.59	-0.000955674	2383.59	-0.00137	2383.59	-0.00196
2384.55	0	2384.55	3.28165e-06	2384.55	1.51514e-05	2384.55	5.19813e-05	2384.55	-0.000230141	2384.55	-1.68762e-06	2384.55	-0.000289756	2384.55	-0.000545229	2384.55	-0.000959013	2384.55	-0.00137	2384.55	-0.00196
2385.51	0	2385.51	3.27935e-06	2385.51	1.51408e-05	2385.51	5.19449e-05	2385.51	-0.000230095	2385.51	-4.05058e-08	2385.51	-0.000294472	2385.51	-0.000548377	2385.51	-0.000962384	2385.51	-0.00137	2385.51	-0.00196
2386.48	0	2386.48	3.28039e-06	2386.48	1.51456e-05	2386.48	5.19614e-05	2386.48	-0.000230085	2386.48	1.71546e-06	2386.48	-0.000298426	2386.48	-0.000551282	2386.48	-0.000965573	2386.48	-0.00137	2386.48	-0.00196
2387.44	0	2387.44	3.27799e-06	2387.44	1.51345e-05	2387.44	5.19234e-05	2387.44	-0.00023013	2387.44	3.44523e-06	2387.44	-0.000301827	2387.44	-0.000554035	2387.44	-0.000968399	2387.44	-0.00137	2387.44	-0.00196
2388.41	0	2388.41	3.26696e-06	2388.41	1.50835e-05	2388.41	5.17486e-05	2388.41	-0.000230234	2388.41	4.99164e-06	2388.41	-0.000304745	2388.41	-0.00055673	2388.41	-0.000970799	2388.41	-0.00138	2388.41	-0.00196
2389.37	0	2389.37	3.24296e-06	2389.37	1.49727e-05	2389.37	5.13685e-05	2389.37	-0.000230399	2389.37	6.18732e-06	2389.37	-0.000307166	2389.37	-0.000559409	2389.37	-0.000972924	2389.37	-0.00138	2389.37	-0.00196
2390.34	0	2390.34	3.19963e-06	2390.34	1.47727e-05	2390.34	5.06822e-05	2390.34	-0.000230641	2390.34	6.8874e-06	2390.34	-0.00030918	2390.34	-0.000562104	2390.34	-0.000975122	2390.34	-0.00138	2390.34	-0.00196
2391.3	0	2391.3	3.12889e-06	2391.3	1.44461e-05	2391.3	4.95616e-05	2391.3	-0.00023098	2391.3	7.00391e-06	2391.3	-0.000311022	2391.3	-0.000564868	2391.3	-0.000977783	2391.3	-0.00139	2391.3	-0.00196
2392.26	0	2392.26	3.0261e-06	2392.26	1.39715e-05	2392.26	4.79334e-05	2392.26	-0.000231421	2392.26	6.54415e-06	2392.26	-0.000312941	2392.26	-0.00056773	2392.26	-0.000981172	2392.26	-0.0014	2392.26	-0.00197
2393.23	0	2393.23	2.89424e-06	2393.23	1.33627e-05	2393.23	4.58447e-05	2393.23	-0.000231929	2393.23	5.62043e-06	2393.23	-0.000315064	2393.23	-0.000570686	2393.23	-0.000985355	2393.23	-0.0014	2393.23	-0.00197
2394.19	0	2394.19	2.74179e-06	2394.19	1.26588e-05	2394.19	4.34299e-05	2394.19	-0.000232454	2394.19	4.40309e-06	2394.19	-0.000317394	2394.19	-0.000573722	2394.19	-0.000990223	2394.19	-0.00141	2394.19	-0.00197
2395.16	0	2395.16	2.57757e-06	2395.16	1.19007e-05	2395.16	4.08287e-05	2395.16	-0.000232951	2395.16	3.04644e-06	2395.16	-0.000319877	2395.16	-0.000576849	2395.16	-0.00099556	2395.16	-0.00142	2395.16	-0.00197
2396.12	0	2396.12	2.40802e-06	2396.12	1.11178e-05	2396.12	3.81431e-05	2396.12	-0.000233401	2396.12	1.64887e-06	2396.12	-0.000322438	2396.12	-0.00058006	2396.12	-0.001	2396.12	-0.00143	2396.12	-0.00198
2397.08	0	2397.08	2.2375e-06	2397.08	1.03305e-05	2397.08	3.5442e-05	2397.08	-0.000233794	2397.08	2.7123e-07	2397.08	-0.000324986	2397.08	-0.000583306	2397.08	-0.00101	2397.08	-0.00144	2397.08	-0.00198
2398.05	0	2398.05	2.06889e-06	2398.05	9.55208e-06	2398.05	3.27713e-05	2398.05	-0.000234122	2398.05	-1.02794e-06	2398.05	-0.000327424	2398.05	-0.000586502	2398.05	-0.00101	2398.05	-0.00144	2398.05	-0.00198
2399.01	0	2399.01	1.90392e-06	2399.01	8.79039e-06	2399.01	3.01581e-05	2399.01	-0.00023437	2399.01	-2.17973e-06	2399.01	-0.000329661	2399.01	-0.000589579	2399.01	-0.00102	2399.01	-0.00145	2399.01	-0.00198
2399.98	0	2399.98	1.74407e-06	2399.98	8.05235e-06	2399.98	2.7626e-05	2399.98	-0.000234526	2399.98	-3.11958e-06	2399.98	-0.000331625	2399.98	-0.000592503	2399.98	-0.00102	2399.98	-0.00145	2399.98	-0.00199
2400.94	0	2400.94	1.59178e-06	2400.94	7.34925e-06	2400.94	2.52138e-05	2400.94	-0.000234583	2400.94	-3.81245e-06	2400.94	-0.000333271	2400.94	-0.000595277	2400.94	-0.00102	2400.94	-0.00146	2400.94	-0.00199
2401.91	0	2401.91	1.45045e-06	2401.91	6.69672e-06	2401.91	2.29751e-05	2401.91	-0.000234545	2401.91	-4.26713e-06	2401.91	-0.000334589	2401.91	-0.000597917	2401.91	-0.00103	2401.91	-0.00146	2401.91	-0.00199
2402.87	0	2402.87	1.32307e-06	2402.87	6.1086e-06	2402.87	2.09574e-05	2402.87	-0.000234426	2402.87	-4.52863e-06	2402.87	-0.000335599	2402.87	-0.000600417	2402.87	-0.00103	2402.87	-0.00146	2402.87	-0.00199
2403.83	0	2403.83	1.21093e-06	2403.83	5.59087e-06	2403.83	1.91812e-05	2403.83	-0.000234243	2403.83	-4.6516e-06	2403.83	-0.000336337	2403.83	-0.000602731	2403.83	-0.00103	2403.83	-0.00146	2403.83	-0.00199
2404.8	0	2404.8	1.11336e-06	2404.8	5.1404e-06	2404.8	1.76357e-05	2404.8	-0.000234016	2404.8	-4.67913e-06	2404.8	-0.000336829	2404.8	-0.000604806	2404.8	-0.00103	2404.8	-0.00146	2404.8	-0.002
2405.76	0	2405.76	1.02818e-06	2405.76	4.74709e-06	2405.76	1.62863e-05	2405.76	-0.000233759	2405.76	-4.64812e-06	2405.76	-0.000337084	2405.76	-0.000606634	2405.76	-0.00103	2405.76	-0.00146	2405.76	-0.002
2406.73	0	2406.73	9.52379e-07	2406.73	4.39713e-06	2406.73	1.50857e-05	2406.73	-0.000233489	2406.73	-4.61023e-06	2406.73	-0.00033713	2406.73	-0.000608286	2406.73	-0.00103	2406.73	-0.00146	2406.73	-0.002
2407.69	0	2407.69	8.83037e-07	2407.69	4.07698e-06	2407.69	1.39873e-05	2407.69	-0.000233227	2407.69	-4.63754e-06	2407.69	-0.000337032	2407.69	-0.000609875	2407.69	-0.00103	2407.69	-0.00146	2407.69	-0.002
2408.66	0	2408.66	8.17894e-07	2408.66	3.77622e-06	2408.66	1.29554e-05	2408.66	-0.00023299	2408.66	-4.80459e-06	2408.66	-0.000336899	2408.66	-0.000611469	2408.66	-0.00103	2408.66	-0.00146	2408.66	-0.002
2409.62	0	2409.62	7.55252e-07	2409.62	3.487e-06	2409.62	1.19632e-05	2409.62	-0.000232797	2409.62	-5.16601e-06	2409.62	-0.000336854	2409.62	-0.000613051	2409.62	-0.00103	2409.62	-0.00146	2409.62	-0.002
2410.58	0	2410.58	6.93605e-07	2410.58	3.20238e-06	2410.58	1.09867e-05	2410.58	-0.000232655	2410.58	-5.74608e-06	2410.58	-0.00033699	2410.58	-0.000614516	2410.58	-0.00103	2410.58	-0.00145	2410.58	-0.002
2411.55	0	2411.55	6.32118e-07	2411.55	2.91849e-06	2411.55	1.00128e-05	2411.55	-0.000232562	2411.55	-6.53499e-06	2411.55	-0.000337338	2411.55	-0.00061572	2411.55	-0.00102	2411.55	-0.00145	2411.55	-0.002
2412.51	0	2412.51	5.71712e-07	2412.51	2.6396e-06	2412.51	9.05593e-06	2412.51	-0.000232508	2412.51	-7.48409e-06	2412.51	-0.00033787	2412.51	-0.00061653	2412.51	-0.00102	2412.51	-0.00145	2412.51	-0.002
2413.48	0	2413.48	5.14904e-07	2413.48	2.37731e-06	2413.48	8.15608e-06	2413.48	-0.000232475	2413.48	-8.50982e-06	2413.48	-0.000338529	2413.48	-0.000616855	2413.48	-0.00102	2413.48	-0.00145	2413.48	-0.002
2414.44	0	2414.44	4.6382e-07	2414.44	2.14146e-06	2414.44	7.34692e-06	2414.44	-0.00023245	2414.44	-9.51751e-06	2414.44	-0.000339265	2414.44	-0.000616659	2414.44	-0.00103	2414.44	-0.00145	2414.44	-0.002
2415.41	0	2415.41	4.18235e-07	2415.41	1.93099e-06	2415.41	6.62484e-06	2415.41	-0.00023242	2415.41	-1.04336e-05	2415.41	-0.000340045	2415.41	-0.000615953	2415.41	-0.00103	2415.41	-0.00145	2415.41	-0.002
2416.37	0	2416.37	3.75683e-07	2416.37	1.73453e-06	2416.37	5.95082e-06	2416.37	-0.000232381	2416.37	-1.12222e-05	2416.37	-0.000340847	2416.37	-0.00061478	2416.37	-0.00103	2416.37	-0.00145	2416.37	-0.002
2417.33	0	2417.33	3.33351e-07	2417.33	1.53908e-06	2417.33	5.28028e-06	2417.33	-0.000232326	2417.33	-1.18799e-05	2417.33	-0.000341668	2417.33	-0.000613223	2417.33	-0.00103	2417.33	-0.00145	2417.33	-0.002
2418.3	0	2418.3	2.89979e-07	2418.3	1.33883e-06	2418.3	4.59326e-06	2418.3	-0.000232249	2418.3	-1.24186e-05	2418.3	-0.000342528	2418.3	-0.000611413	2418.3	-0.00103	2418.3	-0.00145	2418.3	-0.002
2419.26	0	2419.26	2.46803e-07	2419.26	1.13949e-06	2419.26	3.90935e-06	2419.26	-0.000232143	2419.26	-1.28469e-05	2419.26	-0.000343465	2419.26	-0.000609516	2419.26	-0.00103	2419.26	-0.00145	2419.26	-0.002
2420.23	0	2420.23	2.07394e-07	2420.23	9.57536e-07	2420.23	3.28511e-06	2420.23	-0.000231995	2420.23	-1.31531e-05	2420.23	-0.000344492	2420.23	-0.000607676	2420.23	-0.00103	2420.23	-0.00145	2420.23	-0.002
2421.19	0	2421.19	1.76317e-07	2421.19	8.14057e-07	2421.19	2.79287e-06	2421.19	-0.000231788	2421.19	-1.32966e-05	2421.19	-0.000345558	2421.19	-0.000605965	2421.19	-0.00103	2421.19	-0.00145	2421.19	-0.002
2422.16	0	2422.16	1.56991e-07	2422.16	7.24827e-07	2422.16	2.48674e-06	2422.16	-0.000231505	2422.16	-1.32146e-05	2422.16	-0.000346543	2422.16	-0.000604365	2422.16	-0.00103	2422.16	-0.00145	2422.16	-0.002
2423.12	0	2423.12	1.50125e-07	2423.12	6.93127e-07	2423.12	2.37798e-06	2423.12	-0.000231132	2423.12	-1.28411e-05	2423.12	-0.000347306	2423.12	-0.000602799	2423.12	-0.00103	2423.12	-0.00145	2423.12	-0.002
2424.08	0	2424.08	1.54041e-07	2424.08	7.11207e-07	2424.08	2.44001e-06	2424.08	-0.000230667	2424.08	-1.21276e-05	2424.08	-0.000347731	2424.08	-0.000601205	2424.08	-0.00103	2424.08	-0.00145	2424.08	-0.002
2425.05	0	2425.05	1.66186e-07	2425.05	7.67281e-07	2425.05	2.63239e-06	2425.05	-0.000230122	2425.05	-1.10606e-05	2425.05	-0.000347766	2425.05	-0.0005996	2425.05	-0.00103	2425.05	-0.00144	2425.05	-0.00199
2426.01	0	2426.01	1.84286e-07	2426.01	8.50847e-07	2426.01	2.91908e-06	2426.01	-0.000229522	2426.01	-9.67391e-06	2426.01	-0.00034742	2426.01	-0.000598101	2426.01	-0.00103	2426.01	-0.00144	2426.01	-0.00199
2426.98	0	2426.98	2.06401e-07	2426.98	9.52953e-07	2426.98	3.26939e-06	2426.98	-0.000228899	2426.98	-8.0498e-06	2426.98	-0.000346742	2426.98	-0.000596869	2426.98	-0.00103	2426.98	-0.00144	2426.98	-0.00198
2427.94	0	2427.94	2.30427e-07	2427.94	1.06388e-06	2427.94	3.64996e-06	2427.94	-0.000228286	2427.94	-6.30126e-06	2427.94	-0.000345811	2427.94	-0.000596024	2427.94	-0.00102	2427.94	-0.00143	2427.94	-0.00198
2428.9	0	2428.9	2.53784e-07	2428.9	1.17172e-06	2428.9	4.01995e-06	2428.9	-0.000227712	2428.9	-4.53622e-06	2428.9	-0.000344705	2428.9	-0.000595575	2428.9	-0.00102	2428.9	-0.00143	2428.9	-0.00197
2429.87	0	2429.87	2.73648e-07	2429.87	1.26343e-06	2429.87	4.33458e-06	2429.87	-0.000227198	2429.87	-2.82788e-06	2429.87	-0.000343477	2429.87	-0.000595412	2429.87	-0.00102	2429.87	-0.00143	2429.87	-0.00196
2430.83	0	2430.83	2.87547e-07	2430.83	1.32761e-06	2430.83	4.55475e-06	2430.83	-0.000226757	2430.83	-1.21325e-06	2430.83	-0.000342116	2430.83	-0.000595361	2430.83	-0.00101	2430.83	-0.00142	2430.83	-0.00196
2431.8	0	2431.8	2.93766e-07	2431.8	1.35632e-06	2431.8	4.65325e-06	2431.8	-0.000226395	2431.8	2.87161e-07	2431.8	-0.000340574	2431.8	-0.000595258	2431.8	-0.00101	2431.8	-0.00142	2431.8	-0.00195
2432.76	0	2432.76	2.90827e-07	2432.76	1.34275e-06	2432.76	4.60671e-06	2432.76	-0.000226117	2432.76	1.65286e-06	2432.76	-0.000338819	2432.76	-0.000594995	2432.76	-0.001	2432.76	-0.00142	2432.76	-0.00194
2433.72	0	2433.72	2.7631e-07	2433.72	1.27572e-06	2433.72	4.37675e-06	2433.72	-0.000225925	2433.72	2.85661e-06	2433.72	-0.000336897	2433.72	-0.000594535	2433.72	-0.001	2433.72	-0.00142	2433.72	-0.00193
2434.69	0	2434.69	2.46296e-07	2434.69	1.13715e-06	2434.69	3.90132e-06	2434.69	-0.000225822	2434.69	3.85865e-06	2434.69	-0.000334933	2434.69	-0.000593892	2434.69	-0.000998025	2434.69	-0.00142	2434.69	-0.00193
2435.65	0	2435.65	1.96557e-07	2435.65	9.07504e-07	2435.65	3.11346e-06	2435.65	-0.000225805	2435.65	4.60271e-06	2435.65	-0.000333084	2435.65	-0.000593113	2435.65	-0.000995278	2435.65	-0.00142	2435.65	-0.00192
2436.62	0	2436.62	1.24923e-07	2436.62	5.76771e-07	2436.62	1.97879e-06	2436.62	-0.000225869	2436.62	5.03031e-06	2436.62	-0.000331506	2436.62	-0.000592273	2436.62	-0.000993063	2436.62	-0.00142	2436.62	-0.00192
2437.58	0	2437.58	3.31024e-08	2437.58	1.52834e-07	2437.58	5.24341e-07	2437.58	-0.000226001	2437.58	5.11617e-06	2437.58	-0.000330323	2437.58	-0.000591454	2437.58	-0.000991444	2437.58	-0.00142	2437.58	-0.00191
2438.55	0	2438.55	-7.32351e-08	2438.55	-3.38126e-07	2438.55	-1.16004e-06	2438.55	-0.000226178	2438.55	4.89879e-06	2438.55	-0.000329608	2438.55	-0.000590712	2438.55	-0.000990404	2438.55	-0.00142	2438.55	-0.00191
2439.51	0	2439.51	-1.86172e-07	2439.51	-8.59556e-07	2439.51	-2.94896e-06	2439.51	-0.00022637	2439.51	4.47886e-06	2439.51	-0.000329355	2439.51	-0.000590053	2439.51	-0.000989846	2439.51	-0.00142	2439.51	-0.00191
2440.47	0	2440.47	-2.98144e-07	2440.47	-1.37653e-06	2440.47	-4.7226e-06	2440.47	-0.000226538	2440.47	3.99011e-06	2440.47	-0.000329474	2440.47	-0.000589429	2440.47	-0.000989636	2440.47	-0.00142	2440.47	-0.0019
2441.44	0	2441.44	-4.04061e-07	2441.44	-1.86555e-06	2441.44	-6.40032e-06	2441.44	-0.000226647	2441.44	3.57001e-06	2441.44	-0.000329822	2441.44	-0.000588766	2441.44	-0.000989621	2441.44	-0.00141	2441.44	-0.0019
2442.4	0	2442.4	-5.01662e-07	2442.4	-2.31617e-06	2442.4	-7.94632e-06	2442.4	-0.000226666	2442.4	3.34268e-06	2442.4	-0.00033025	2442.4	-0.000587982	2442.4	-0.000989638	2442.4	-0.00141	2442.4	-0.0019
2443.37	0	2443.37	-5.90022e-07	2443.37	-2.72413e-06	2443.37	-9.34595e-06	2443.37	-0.000226581	2443.37	3.40253e-06	2443.37	-0.000330637	2443.37	-0.000587019	2443.37	-0.000989526	2443.37	-0.00141	2443.37	-0.0019
2444.33	0	2444.33	-6.67678e-07	2444.33	-3.08267e-06	2444.33	-1.0576e-05	2444.33	-0.000226397	2444.33	3.79244e-06	2444.33	-0.000330911	2444.33	-0.000585869	2444.33	-0.000989171	2444.33	-0.0014	2444.33	-0.0019
2445.3	0	2445.3	-7.31881e-07	2445.3	-3.37909e-06	2445.3	-1.1593e-05	2445.3	-0.00022613	2445.3	4.49279e-06	2445.3	-0.000331058	2445.3	-0.000584596	2445.3	-0.000988548	2445.3	-0.0014	2445.3	-0.0019
2446.26	0	2446.26	-7.79218e-07	2446.26	-3.59765e-06	2446.26	-1.23428e-05	2446.26	-0.000225804	2446.26	5.43653e-06	2446.26	-0.0003311	2446.26	-0.000583307	2446.26	-0.000987703	2446.26	-0.00139	2446.26	-0.0019
2447.22	0	2447.22	-8.06774e-07	2447.22	-3.72488e-06	2447.22	-1.27793e-05	2447.22	-0.000225445	2447.22	6.54524e-06	2447.22	-0.000331063	2447.22	-0.000582099	2447.22	-0.000986698	2447.22	-0.00138	2447.22	-0.0019
2448.19	0	2448.19	-8.13074e-07	2448.19	-3.75396e-06	2448.19	-1.28791e-05	2448.19	-0.000225072	2448.19	7.75919e-06	2448.19	-0.000330941	2448.19	-0.000580996	2448.19	-0.000985568	2448.19	-0.00138	2448.19	-0.0019
2449.15	0	2449.15	-7.98487e-07	2449.15	-3.68661e-06	2449.15	-1.2648e-05	2449.15	-0.000224699	2449.15	9.04111e-06	2449.15	-0.000330693	2449.15	-0.000579946	2449.15	-0.000984311	2449.15	-0.00137	2449.15	-0.0019
2450.12	0	2450.12	-7.65047e-07	2450.12	-3.53222e-06	2450.12	-1.21183e-05	2450.12	-0.000224336	2450.12	1.03615e-05	2450.12	-0.000330274	2450.12	-0.00057886	2450.12	-0.000982905	2450.12	-0.00137	2450.12	-0.00189
2451.08	0	2451.08	-7.15903e-07	2451.08	-3.30533e-06	2451.08	-1.13399e-05	2451.08	-0.000223998	2451.08	1.16879e-05	2451.08	-0.000329674	2451.08	-0.000577673	2451.08	-0.000981335	2451.08	-0.00136	2451.08	-0.00189
2452.05	0	2452.05	-6.55094e-07	2452.05	-3.02457e-06	2452.05	-1.03767e-05	2452.05	-0.000223698	2452.05	1.29849e-05	2452.05	-0.000328934	2452.05	-0.000576372	2452.05	-0.000979611	2452.05	-0.00136	2452.05	-0.00189
2453.01	0	2453.01	-5.87755e-07	2453.01	-2.71367e-06	2453.01	-9.31004e-06	2453.01	-0.000223448	2453.01	1.42175e-05	2453.01	-0.000328136	2453.01	-0.000574978	2453.01	-0.000977761	2453.01	-0.00135	2453.01	-0.00189
2453.97	0	2453.97	-5.19822e-07	2453.97	-2.40002e-06	2453.97	-8.23399e-06	2453.97	-0.000223253	2453.97	1.53511e-05	2453.97	-0.00032737	2453.97	-0.000573509	2453.97	-0.00097579	2453.97	-0.00135	2453.97	-0.00188
2454.94	0	2454.94	-4.56544e-07	2454.94	-2.10787e-06	2454.94	-7.23166e-06	2454.94	-0.000223106	2454.94	1.63576e-05	2454.94	-0.000326705	2454.94	-0.000571954	2454.94	-0.000973632	2454.94	-0.00135	2454.94	-0.00188
2455.9	0	2455.9	-4.00698e-07	2455.9	-1.85002e-06	2455.9	-6.34706e-06	2455.9	-0.000222993	2455.9	1.72352e-05	2455.9	-0.000326172	2455.9	-0.000570274	2455.9	-0.000971154	2455.9	-0.00134	2455.9	-0.00187
2456.87	0	2456.87	-3.52166e-07	2456.87	-1.62595e-06	2456.87	-5.57831e-06	2456.87	-0.000222892	2456.87	1.80258e-05	2456.87	-0.000325754	2456.87	-0.00056843	2456.87	-0.000968216	2456.87	-0.00134	2456.87	-0.00187
2457.83	0	2457.83	-3.09145e-07	2457.83	-1.42732e-06	2457.83	-4.89686e-06	2457.83	-0.000222777	2457.83	1.88111e-05	2457.83	-0.000325393	2457.83	-0.000566397	2457.83	-0.000964735	2457.83	-0.00134	2457.83	-0.00186
2458.8	0	2458.8	-2.69816e-07	2458.8	-1.24574e-06	2458.8	-4.27389e-06	2458.8	-0.000222619	2458.8	1.96865e-05	2458.8	-0.000324992	2458.8	-0.000564155	2458.8	-0.000960709	2458.8	-0.00134	2458.8	-0.00186
2459.76	0	2459.76	-2.33387e-07	2459.76	-1.07755e-06	2459.76	-3.69685e-06	2459.76	-0.000222388	2459.76	2.07333e-05	2459.76	-0.000324428	2459.76	-0.000561673	2459.76	-0.00095618	2459.76	-0.00133	2459.76	-0.00185
2460.72	0	2460.72	-2.00329e-07	2460.72	-9.24921e-07	2460.72	-3.17322e-06	2460.72	-0.000222061	2460.72	2.20029e-05	2460.72	-0.000323564	2460.72	-0.000558897	2460.72	-0.000951194	2460.72	-0.00133	2460.72	-0.00184
2461.69	0	2461.69	-1.718e-07	2461.69	-7.93201e-07	2461.69	-2.72131e-06	2461.69	-0.000221629	2461.69	2.35096e-05	2461.69	-0.000322284	2461.69	-0.000555769	2461.69	-0.00094579	2461.69	-0.00133	2461.69	-0.00184
2462.65	0	2462.65	-1.48232e-07	2462.65	-6.84388e-07	2462.65	-2.348e-06	2462.65	-0.000221101	2462.65	2.52269e-05	2462.65	-0.000320524	2462.65	-0.000552257	2462.65	-0.000940028	2462.65	-0.00132	2462.65	-0.00183
2463.62	0	2463.62	-1.27897e-07	2463.62	-5.90498e-07	2463.62	-2.02588e-06	2463.62	-0.000220497	2463.62	2.70952e-05	2463.62	-0.000318285	2463.62	-0.000548386	2463.62	-0.000934019	2463.62	-0.00132	2463.62	-0.00182
2464.58	0	2464.58	-1.06792e-07	2464.58	-4.93058e-07	2464.58	-1.69158e-06	2464.58	-0.000219843	2464.58	2.90405e-05	2464.58	-0.000315603	2464.58	-0.000544239	2464.58	-0.000927931	2464.58	-0.00131	2464.58	-0.00181
2465.55	0	2465.55	-8.02379e-08	2465.55	-3.70458e-07	2465.55	-1.27097e-06	2465.55	-0.000219159	2465.55	3.09947e-05	2465.55	-0.000312519	2465.55	-0.000539936	2465.55	-0.000921948	2465.55	-0.00131	2465.55	-0.00181
2466.51	0	2466.51	-4.47979e-08	2466.51	-2.06832e-07	2466.51	-7.09598e-07	2466.51	-0.00021846	2466.51	3.29062e-05	2466.51	-0.000309067	2466.51	-0.000535599	2466.51	-0.00091623	2466.51	-0.0013	2466.51	-0.0018
2467.47	0	2467.47	9.78068e-10	2467.47	4.51574e-09	2467.47	1.54926e-08	2467.47	-0.000217762	2467.47	3.47378e-05	2467.47	-0.000305313	2467.47	-0.000531336	2467.47	-0.00091088	2467.47	-0.0013	2467.47	-0.00179
2468.44	0	2468.44	5.69691e-08	2468.44	2.63026e-07	2468.44	9.02391e-07	2468.44	-0.000217085	2468.44	3.64609e-05	2468.44	-0.000301366	2468.44	-0.000527235	2468.44	-0.000905944	2468.44	-0.00129	2468.44	-0.00178
2469.4	0	2469.4	1.21938e-07	2469.4	5.62987e-07	2469.4	1.9315e-06	2469.4	-0.000216454	2469.4	3.80522e-05	2469.4	-0.000297366	2469.4	-0.000523372	2469.4	-0.000901431	2469.4	-0.00129	2469.4	-0.00178
2470.37	0	2470.37	1.93468e-07	2470.37	8.93243e-07	2470.37	3.06454e-06	2470.37	-0.000215894	2470.37	3.94953e-05	2470.37	-0.000293453	2470.37	-0.00051982	2470.37	-0.000897346	2470.37	-0.00128	2470.37	-0.00177
2471.33	0	2471.33	2.67866e-07	2471.33	1.23674e-06	2471.33	4.24299e-06	2471.33	-0.000215426	2471.33	4.07846e-05	2471.33	-0.000289753	2471.33	-0.000516665	2471.33	-0.000893699	2471.33	-0.00128	2471.33	-0.00176
2472.3	0	2472.3	3.40621e-07	2472.3	1.57265e-06	2472.3	5.39543e-06	2472.3	-0.000215057	2472.3	4.19305e-05	2472.3	-0.000286387	2472.3	-0.000513994	2472.3	-0.000890482	2472.3	-0.00127	2472.3	-0.00176
2473.26	0	2473.26	4.07255e-07	2473.26	1.88029e-06	2473.26	6.45091e-06	2473.26	-0.000214781	2473.26	4.29578e-05	2473.26	-0.000283458	2473.26	-0.000511856	2473.26	-0.000887613	2473.26	-0.00127	2473.26	-0.00175
2474.22	0	2474.22	4.63922e-07	2474.22	2.14193e-06	2474.22	7.34853e-06	2474.22	-0.000214587	2474.22	4.38986e-05	2474.22	-0.000281037	2474.22	-0.00051024	2474.22	-0.000884919	2474.22	-0.00126	2474.22	-0.00174
2475.19	0	2475.19	5.07665e-07	2475.19	2.34389e-06	2475.19	8.04141e-06	2475.19	-0.000214453	2475.19	4.47908e-05	2475.19	-0.000279147	2475.19	-0.000509074	2475.19	-0.000882184	2475.19	-0.00126	2475.19	-0.00174
2476.15	0	2476.15	5.36652e-07	2476.15	2.47772e-06	2476.15	8.50057e-06	2476.15	-0.000214353	2476.15	4.56843e-05	2476.15	-0.00027776	2476.15	-0.000508256	2476.15	-0.000879226	2476.15	-0.00126	2476.15	-0.00173
2477.12	0	2477.12	5.5045e-07	2477.12	2.54143e-06	2477.12	8.71913e-06	2477.12	-0.000214255	2477.12	4.66409e-05	2477.12	-0.000276802	2477.12	-0.000507682	2477.12	-0.000875941	2477.12	-0.00125	2477.12	-0.00173
2478.08	0	2478.08	5.4981e-07	2478.08	2.53847e-06	2478.08	8.70899e-06	2478.08	-0.000214125	2478.08	4.77157e-05	2478.08	-0.000276165	2478.08	-0.000507246	2478.08	-0.0008723	2478.08	-0.00125	2478.08	-0.00173
2479.04	0	2479.04	5.3591e-07	2479.04	2.4743e-06	2479.04	8.48881e-06	2479.04	-0.000213936	2479.04	4.89332e-05	2479.04	-0.000275732	2479.04	-0.000506829	2479.04	-0.000868324	2479.04	-0.00125	2479.04	-0.00172
2480.01	0	2480.01	5.09822e-07	2480.01	2.35385e-06	2480.01	8.07558e-06	2480.01	-0.000213676	2480.01	5.02836e-05	2480.01	-0.000275393	2480.01	-0.000506295	2480.01	-0.000864063	2480.01	-0.00124	2480.01	-0.00172
2480.97	0	2480.97	4.72797e-07	2480.97	2.1829e-06	2480.97	7.48911e-06	2480.97	-0.00021335	2480.97	5.17386e-05	2480.97	-0.000275055	2480.97	-0.000505507	2480.97	-0.000859578	2480.97	-0.00124	2480.97	-0.00171
2481.94	0	2481.94	4.26911e-07	2481.94	1.97105e-06	2481.94	6.76227e-06	2481.94	-0.000212977	2481.94	5.32631e-05	2481.94	-0.000274648	2481.94	-0.000504373	2481.94	-0.000854956	2481.94	-0.00123	2481.94	-0.0017
2482.9	0	2482.9	3.7506e-07	2482.9	1.73165e-06	2482.9	5.94094e-06	2482.9	-0.000212582	2482.9	5.48086e-05	2482.9	-0.000274148	2482.9	-0.000502887	2482.9	-0.00085034	2482.9	-0.00123	2482.9	-0.0017
2483.86	0	2483.86	3.2032e-07	2483.86	1.47892e-06	2483.86	5.07387e-06	2483.86	-0.000212188	2483.86	5.63128e-05	2483.86	-0.000273566	2483.86	-0.000501123	2483.86	-0.000845924	2483.86	-0.00123	2483.86	-0.00169
2484.83	0	2484.83	2.65693e-07	2484.83	1.2267e-06	2484.83	4.20857e-06	2484.83	-0.000211812	2484.83	5.77223e-05	2484.83	-0.000272927	2484.83	-0.000499173	2484.83	-0.000841895	2484.83	-0.00122	2484.83	-0.00168
2485.79	0	2485.79	2.14499e-07	2485.79	9.90342e-07	2485.79	3.39767e-06	2485.79	-0.000211458	2485.79	5.90192e-05	2485.79	-0.000272232	2485.79	-0.000497092	2485.79	-0.000838338	2485.79	-0.00122	2485.79	-0.00168
2486.76	0	2486.76	1.70553e-07	2486.76	7.87443e-07	2486.76	2.70156e-06	2486.76	-0.000211121	2486.76	6.02225e-05	2486.76	-0.000271458	2486.76	-0.000494881	2486.76	-0.000835228	2486.76	-0.00121	2486.76	-0.00167
2487.72	0	2487.72	1.37534e-07	2487.72	6.34996e-07	2487.72	2.17854e-06	2487.72	-0.000210795	2487.72	6.13644e-05	2487.72	-0.000270592	2487.72	-0.00049252	2487.72	-0.000832503	2487.72	-0.00121	2487.72	-0.00166
2488.69	0	2488.69	1.18178e-07	2488.69	5.45628e-07	2488.69	1.87194e-06	2488.69	-0.000210483	2488.69	6.24719e-05	2488.69	-0.00026965	2488.69	-0.000490014	2488.69	-0.000830141	2488.69	-0.0012	2488.69	-0.00165
2489.65	0	2489.65	1.13923e-07	2489.65	5.25982e-07	2489.65	1.80454e-06	2489.65	-0.00021019	2489.65	6.35641e-05	2489.65	-0.000268669	2489.65	-0.000487409	2489.65	-0.000828175	2489.65	-0.0012	2489.65	-0.00164
2490.61	0	2490.61	1.24806e-07	2490.61	5.76231e-07	2490.61	1.97693e-06	2490.61	-0.000209926	2490.61	6.46558e-05	2490.61	-0.000267699	2490.61	-0.000484787	2490.61	-0.000826644	2490.61	-0.0012	2490.61	-0.00164
2491.58	0	2491.58	1.49179e-07	2491.58	6.88761e-07	2491.58	2.363e-06	2491.58	-0.0002097	2491.58	6.57537e-05	2491.58	-0.000266798	2491.58	-0.00048224	2491.58	-0.000825543	2491.58	-0.00119	2491.58	-0.00163
2492.54	0	2492.54	1.8361e-07	2492.54	8.47727e-07	2492.54	2.90838e-06	2492.54	-0.000209511	2492.54	6.68541e-05	2492.54	-0.000266028	2492.54	-0.000479831	2492.54	-0.000824793	2492.54	-0.00119	2492.54	-0.00163
2493.51	0	2493.51	2.23575e-07	2493.51	1.03224e-06	2493.51	3.54142e-06	2493.51	-0.000209349	2493.51	6.79467e-05	2493.51	-0.000265449	2493.51	-0.000477574	2493.51	-0.000824249	2493.51	-0.00119	2493.51	-0.00162
2494.47	0	2494.47	2.64814e-07	2494.47	1.22265e-06	2494.47	4.19466e-06	2494.47	-0.000209194	2494.47	6.90267e-05	2494.47	-0.00026509	2494.47	-0.000475436	2494.47	-0.000823743	2494.47	-0.00118	2494.47	-0.00162
2495.44	0	2495.44	3.04611e-07	2495.44	1.40639e-06	2495.44	4.82504e-06	2495.44	-0.000209025	2495.44	7.0102e-05	2495.44	-0.00026494	2495.44	-0.000473364	2495.44	-0.000823135	2495.44	-0.00118	2495.44	-0.00162
2496.4	0	2496.4	3.424e-07	2496.4	1.58086e-06	2496.4	5.42362e-06	2496.4	-0.000208818	2496.4	7.1189e-05	2496.4	-0.000264939	2496.4	-0.000471297	2496.4	-0.000822329	2496.4	-0.00118	2496.4	-0.00162
2497.36	0	2497.36	3.79471e-07	2497.36	1.75202e-06	2497.36	6.01083e-06	2497.36	-0.000208554	2497.36	7.22979e-05	2497.36	-0.000265	2497.36	-0.000469169	2497.36	-0.000821257	2497.36	-0.00117	2497.36	-0.00162
2498.33	0	2498.33	4.1768e-07	2498.33	1.92843e-06	2498.33	6.61605e-06	2498.33	-0.000208226	2498.33	7.34222e-05	2498.33	-0.00026505	2498.33	-0.000466903	2498.33	-0.000819867	2498.33	-0.00117	2498.33	-0.00161
2499.29	0	2499.29	4.57638e-07	2499.29	2.11292e-06	2499.29	7.24899e-06	2499.29	-0.00020784	2499.29	7.45407e-05	2499.29	-0.000265049	2499.29	-0.000464433	2499.29	-0.000818131	2499.29	-0.00117	2499.29	-0.00161
2500.26	0	2500.26	4.97677e-07	2500.26	2.29778e-06	2500.26	7.88321e-06	2500.26	-0.000207418	2500.26	7.56288e-05	2500.26	-0.000264988	2500.26	-0.000461743	2500.26	-0.000816059	2500.26	-0.00116	2500.26	-0.00161
2501.22	0	2501.22	5.34466e-07	2501.22	2.46763e-06	2501.22	8.46594e-06	2501.22	-0.000206989	2501.22	7.66604e-05	2501.22	-0.000264871	2501.22	-0.000458906	2501.22	-0.000813693	2501.22	-0.00116	2501.22	-0.00161
2502.19	0	2502.19	5.6464e-07	2502.19	2.60694e-06	2502.19	8.9439e-06	2502.19	-0.000206583	2502.19	7.76042e-05	2502.19	-0.000264701	2502.19	-0.000456061	2502.19	-0.000811088	2502.19	-0.00115	2502.19	-0.00161
2503.15	0	2503.15	5.86089e-07	2503.15	2.70597e-06	2503.15	9.28364e-06	2503.15	-0.000206221	2503.15	7.84284e-05	2503.15	-0.000264469	2503.15	-0.000453361	2503.15	-0.000808299	2503.15	-0.00115	2503.15	-0.0016
2504.11	0	2504.11	5.98395e-07	2504.11	2.76279e-06	2504.11	9.47857e-06	2504.11	-0.000205912	2504.11	7.91199e-05	2504.11	-0.000264146	2504.11	-0.000450905	2504.11	-0.000805367	2504.11	-0.00114	2504.11	-0.0016
2505.08	0	2505.08	6.028e-07	2505.08	2.78313e-06	2505.08	9.54835e-06	2505.08	-0.000205653	2505.08	7.9702e-05	2505.08	-0.000263673	2505.08	-0.000448723	2505.08	-0.000802306	2505.08	-0.00114	2505.08	-0.00159
2506.04	0	2506.04	6.01842e-07	2506.04	2.7787e-06	2506.04	9.53318e-06	2506.04	-0.00020543	2506.04	8.02295e-05	2506.04	-0.000262966	2506.04	-0.000446806	2506.04	-0.000799103	2506.04	-0.00113	2506.04	-0.00159
2507.01	0	2507.01	5.98451e-07	2507.01	2.76305e-06	2507.01	9.47946e-06	2507.01	-0.000205227	2507.01	8.07645e-05	2507.01	-0.000261938	2507.01	-0.000445147	2507.01	-0.000795747	2507.01	-0.00113	2507.01	-0.00158
2507.97	0	2507.97	5.94684e-07	2507.97	2.74566e-06	2507.97	9.41979e-06	2507.97	-0.00020503	2507.97	8.1352e-05	2507.97	-0.000260528	2507.97	-0.000443755	2507.97	-0.000792257	2507.97	-0.00112	2507.97	-0.00157
2508.94	0	2508.94	5.90908e-07	2508.94	2.72822e-06	2508.94	9.35999e-06	2508.94	-0.000204835	2508.94	8.20126e-05	2508.94	-0.000258724	2508.94	-0.000442644	2508.94	-0.000788694	2508.94	-0.00111	2508.94	-0.00156
2509.9	0	2509.9	5.85845e-07	2509.9	2.70484e-06	2509.9	9.27978e-06	2509.9	-0.000204648	2509.9	8.2749e-05	2509.9	-0.000256584	2509.9	-0.000441823	2509.9	-0.000785127	2509.9	-0.00111	2509.9	-0.00155
2510.86	0	2510.86	5.7722e-07	2510.86	2.66502e-06	2510.86	9.14316e-06	2510.86	-0.000204476	2510.86	8.35564e-05	2510.86	-0.000254225	2510.86	-0.000441288	2510.86	-0.000781605	2510.86	-0.0011	2510.86	-0.00155
2511.83	0	2511.83	5.62689e-07	2511.83	2.59793e-06	2511.83	8.91299e-06	2511.83	-0.000204322	2511.83	8.44297e-05	2511.83	-0.000251792	2511.83	-0.000441006	2511.83	-0.000778126	2511.83	-0.0011	2511.83	-0.00154
2512.79	0	2512.79	5.40756e-07	2512.79	2.49667e-06	2512.79	8.56558e-06	2512.79	-0.000204174	2512.79	8.53633e-05	2512.79	-0.000249411	2512.79	-0.000440903	2512.79	-0.000774646	2512.79	-0.0011	2512.79	-0.00153
2513.76	0	2513.76	5.11408e-07	2513.76	2.36117e-06	2513.76	8.1007e-06	2513.76	-0.000204017	2513.76	8.63471e-05	2513.76	-0.000247157	2513.76	-0.000440877	2513.76	-0.000771104	2513.76	-0.0011	2513.76	-0.00152
2514.72	0	2514.72	4.76125e-07	2514.72	2.19827e-06	2514.72	7.54182e-06	2514.72	-0.000203835	2514.72	8.73632e-05	2514.72	-0.000245067	2514.72	-0.000440817	2514.72	-0.000767469	2514.72	-0.00109	2514.72	-0.00152
2515.68	0	2515.68	4.37466e-07	2515.68	2.01978e-06	2515.68	6.92945e-06	2515.68	-0.000203619	2515.68	8.839e-05	2515.68	-0.000243157	2515.68	-0.000440622	2515.68	-0.000763757	2515.68	-0.00109	2515.68	-0.00151
2516.65	0	2516.65	3.98608e-07	2516.65	1.84038e-06	2516.65	6.31396e-06	2516.65	-0.000203365	2516.65	8.94115e-05	2516.65	-0.000241426	2516.65	-0.000440189	2516.65	-0.000760009	2516.65	-0.00109	2516.65	-0.00151
2517.61	0	2517.61	3.62781e-07	2517.61	1.67496e-06	2517.61	5.74645e-06	2517.61	-0.00020307	2517.61	9.04183e-05	2517.61	-0.000239866	2517.61	-0.000439413	2517.61	-0.000756263	2517.61	-0.00109	2517.61	-0.00151
2518.58	0	2518.58	3.32411e-07	2518.58	1.53474e-06	2518.58	5.2654e-06	2518.58	-0.000202734	2518.58	9.14012e-05	2518.58	-0.000238472	2518.58	-0.000438197	2518.58	-0.000752552	2518.58	-0.00109	2518.58	-0.0015
2519.54	0	2519.54	3.08573e-07	2519.54	1.42468e-06	2519.54	4.88779e-06	2519.54	-0.000202362	2519.54	9.2344e-05	2519.54	-0.000237242	2519.54	-0.000436475	2519.54	-0.000748914	2519.54	-0.00109	2519.54	-0.0015
2520.51	0	2520.51	2.91485e-07	2520.51	1.34579e-06	2520.51	4.61712e-06	2520.51	-0.000201959	2520.51	9.32261e-05	2520.51	-0.000236168	2520.51	-0.000434242	2520.51	-0.000745386	2520.51	-0.00109	2520.51	-0.0015
2521.47	0	2521.47	2.81765e-07	2521.47	1.30091e-06	2521.47	4.46316e-06	2521.47	-0.000201532	2521.47	9.4032e-05	2521.47	-0.000235222	2521.47	-0.000431561	2521.47	-0.000741998	2521.47	-0.00109	2521.47	-0.0015
2522.43	0	2522.43	2.81262e-07	2522.43	1.29859e-06	2522.43	4.4552e-06	2522.43	-0.000201086	2522.43	9.47604e-05	2522.43	-0.000234364	2522.43	-0.000428532	2522.43	-0.000738767	2522.43	-0.00109	2522.43	-0.00149
2523.4	0	2523.4	2.92684e-07	2523.4	1.35132e-06	2523.4	4.63611e-06	2523.4	-0.000200624	2523.4	9.5426e-05	2523.4	-0.000233548	2523.4	-0.000425269	2523.4	-0.000735712	2523.4	-0.00109	2523.4	-0.00149
2524.36	0	2524.36	3.18322e-07	2524.36	1.46969e-06	2524.36	5.04222e-06	2524.36	-0.000200152	2524.36	9.60526e-05	2524.36	-0.000232724	2524.36	-0.000421894	2524.36	-0.000732852	2524.36	-0.00108	2524.36	-0.00149
2525.33	0	2525.33	3.58708e-07	2525.33	1.65615e-06	2525.33	5.68193e-06	2525.33	-0.000199671	2525.33	9.66602e-05	2525.33	-0.000231843	2525.33	-0.000418542	2525.33	-0.000730204	2525.33	-0.00108	2525.33	-0.00148
2526.29	0	2526.29	4.11837e-07	2526.29	1.90145e-06	2526.29	6.5235e-06	2526.29	-0.000199183	2526.29	9.72535e-05	2526.29	-0.000230862	2526.29	-0.00041536	2526.29	-0.000727785	2526.29	-0.00107	2526.29	-0.00148
2527.26	0	2527.26	4.73306e-07	2527.26	2.18525e-06	2527.26	7.49717e-06	2527.26	-0.000198694	2527.26	9.78199e-05	2527.26	-0.000229765	2527.26	-0.000412471	2527.26	-0.000725617	2527.26	-0.00106	2527.26	-0.00148
2528.22	0	2528.22	5.37309e-07	2528.22	2.48076e-06	2528.22	8.51098e-06	2528.22	-0.000198215	2528.22	9.83379e-05	2528.22	-0.000228575	2528.22	-0.000409954	2528.22	-0.000723731	2528.22	-0.00106	2528.22	-0.00147
2529.18	0	2529.18	5.97921e-07	2529.18	2.7606e-06	2529.18	9.47107e-06	2529.18	-0.000197768	2529.18	9.87884e-05	2529.18	-0.00022736	2529.18	-0.000407852	2529.18	-0.000722151	2529.18	-0.00105	2529.18	-0.00147
2530.15	0	2530.15	6.50124e-07	2530.15	3.00162e-06	2530.15	1.0298e-05	2530.15	-0.000197375	2530.15	9.91647e-05	2530.15	-0.000226214	2530.15	-0.0004062	2530.15	-0.000720881	2530.15	-0.00104	2530.15	-0.00146
[truncated: 2,603 more rows]

## Sheet: Figure 4b
649.893	0	649.893	0.000848188	649.893	0.00019212	649.893	0.0017	649.893	0.00217	649.893	0.00199	649.893	0.0038	649.893	0.00412	649.893	0.00369	649.893	0.00145	649.893	0.00373	649.893	0.00264	649.893	0.00407
[truncated: 3,474 more rows]

[truncated: 18 more sheets: Figure 4c, Figure 4d, Figure 4e, Figure 4f, Figure 4g, Figure 4h, Supplementary Figure 1, Supplementary Figure 2, Supplementary Figure 3, Supplementary Figure 4, Supplementary Figure 5, Supplementary Figure 6, Supplementary Figure 8, Supplementary Figure 9, Supplementary Figure 10, Supplementary Figure 11, Supplementary Figure 12, Supplementary Figure 13]
